# Supplementary material for: 4-[(9-Ethyl-9H-carbazol-3-yl)methyl­idene­amino]-1,5-dimethyl-2-phenyl-1H-pyrazol-3(2H)-one
Source: Acta Crystallogr Sect E Struct Rep Online. 2010 Jun 26;66(Pt 7):o1782. doi: 10.1107/S1600536810023779 (PMC3006855; doi:10.1107/S1600536810023779)
Supplement: Supplementary file 1 [file e-66-o1782-sup1.cif]

##############################################################################
###                                                                        ###
###        Electronic paper (Acta Crystallographica Section E)             ###
###                                                                        ###
##############################################################################
#                                                                            #
# This CIF contains the data in a paper accepted for publication in Acta     #
# Crystallographica Section E. It conforms to the requirements of Notes      #
# for Authors for Section E, and has been peer reviewed under the auspices   #
# of the IUCr Commission on Journals.                                        #
#                                                                            #
# Full details of the Crystallographic Information File format               #
# are given in the paper "The Crystallographic Information File (CIF):       #
# a New Standard Archive File for Crystallography" by S. R. Hall, F. H.      #
# Allen and I. D. Brown [Acta Cryst. (1991), A47, 655-685].                  #
#                                                                            #
# The current version of the core CIF dictionary is obtainable from          #
# ftp://ftp.iucr.org/pub/cif_core.dic. The current version number is 2.4.    #
#                                                                            #
# Software is freely available for graphical display of the structure(s) in  #
# this CIF.  For information consult the CIF home page http://www.iucr.org/  #
# cif/home.html                                                              #
#                                                                            #
# This file may be used for bona fide research purposes within the           #
# scientific community so long as proper attribution is given to the journal # 
# article from which it was obtained.                                        #
#                                                                            #
##############################################################################
                                             
data_global
_audit_creation_method     SHELXL-97
_journal_date_recd_electronic     2010-06-15
_journal_date_accepted     2010-06-19
_journal_name_full     'Acta Crystallographica, Section E'
_journal_year     2010
_journal_volume     66
_journal_issue      7
_journal_page_first     o1782
_journal_page_last     o1782
_journal_paper_category     QO
_journal_coeditor_code     JH2169
_publ_contact_author
;
     Dr. Seik Weng Ng
     Department of Chemistry
     University of Malaya
     50603 Kuala Lumpur
     Malaysia
;
_publ_contact_author_email     seikweng@um.edu.my
_publ_contact_author_fax     '03 7967 4193'
_publ_contact_author_phone     '03 7967 6778'
_publ_section_title
;\
4-[(9-Ethyl-9<i>H</i>-carbazol-3-yl)methylideneamino]-1,5-dimethyl-2-phenyl-\
1<i>H</i>-pyrazol-3(2<i>H</i>)-one
;
loop_
    _publ_author_name
    _publ_author_address
    'Asiri, Abdullah M.'
;
Chemistry Department
Faculty of Science
King Abdul Aziz University
PO Box 80203
Jeddah 21589
Saudi Arabia
;
    'Khan,  Salman A.'
;
Chemistry Department
Faculty of Science
King Abdul Aziz University
PO Box 80203
Jeddah 21589
Saudi Arabia
;
    'Tan, Kong Wai'
;
Department of Chemistry
University of Malaya
50603 Kuala Lumpur
Malaysia
;
    'Ng, Seik Weng'
;
Department of Chemistry
University of Malaya
50603 Kuala Lumpur
Malaysia
;
_publ_section_synopsis     .
data_I
_audit_creation_method     SHELXL-97
_chemical_name_systematic
;
4-[(9-Ethyl-9<i>H</i>-carbazol-3-yl)methylideneamino]-1,5-dimethyl-
2-phenyl-1<i>H</i>-pyrazol-3(2<i>H</i>)-one
;
_chemical_name_common     ?
_chemical_formula_moiety     'C26 H24 N4 O'
_chemical_formula_sum     'C26 H24 N4 O'
_chemical_formula_iupac     'C26 H24 N4 O'
_chemical_formula_weight     408.49
_chemical_melting_point     ?
_symmetry_cell_setting     monoclinic
_symmetry_space_group_name_H-M     'P 21/n'
_symmetry_space_group_name_Hall     '-P 2yn'
loop_
    _symmetry_equiv_pos_as_xyz
    'x, y, z'
    'x+1/2, -y+1/2, z+1/2'
    '-x, -y, -z'
    '-x-1/2, y-1/2, -z-1/2'
_cell_length_a     10.4458(6)
_cell_length_b     18.2674(11)
_cell_length_c     10.8989(6)
_cell_angle_alpha     90.00
_cell_angle_beta     96.1270(10)
_cell_angle_gamma     90.00
_cell_volume     2067.8(2)
_cell_formula_units_Z     4
_cell_measurement_reflns_used     7258
_cell_measurement_theta_min     2.2
_cell_measurement_theta_max     28.3
_cell_measurement_temperature     100(2)
_exptl_crystal_description     Prism
_exptl_crystal_colour     Yellow
_exptl_crystal_size_max     0.25
_exptl_crystal_size_mid     0.20
_exptl_crystal_size_min     0.20
_exptl_crystal_density_diffrn     1.312
_exptl_crystal_density_meas     ?
_exptl_crystal_density_method     'not measured'
_exptl_crystal_F_000     864
_exptl_absorpt_coefficient_mu     0.082
_exptl_absorpt_correction_type     none
_diffrn_ambient_temperature     100(2)
_diffrn_radiation_type     MoK\a
_diffrn_radiation_wavelength     0.71073
_diffrn_radiation_source     'fine-focus sealed tube'
_diffrn_radiation_monochromator     graphite
_diffrn_measurement_device_type     'Bruker SMART APEX diffractometer'
_diffrn_measurement_method     '\w scans'
_diffrn_detector_area_resol_mean     ?
_diffrn_reflns_number     19772
_diffrn_reflns_av_R_equivalents     0.0306
_diffrn_reflns_av_sigmaI/netI     0.0259
_diffrn_reflns_theta_min     2.19
_diffrn_reflns_theta_max     27.50
_diffrn_reflns_theta_full     27.50
_diffrn_measured_fraction_theta_max     1.000
_diffrn_measured_fraction_theta_full     1.000
_diffrn_reflns_limit_h_min     -13
_diffrn_reflns_limit_h_max     13
_diffrn_reflns_limit_k_min     -23
_diffrn_reflns_limit_k_max     23
_diffrn_reflns_limit_l_min     -14
_diffrn_reflns_limit_l_max     14
_diffrn_standards_number     0
_diffrn_standards_interval_count     0
_diffrn_standards_interval_time     0
_diffrn_standards_decay_%     0
_reflns_number_total     4756
_reflns_number_gt     4000
_reflns_threshold_expression     I>2\s(I)
_refine_ls_structure_factor_coef     Fsqd
_refine_ls_matrix_type     full
_refine_ls_R_factor_all     0.0472
_refine_ls_R_factor_gt     0.0381
_refine_ls_wR_factor_gt     0.0962
_refine_ls_wR_factor_ref     0.1039
_refine_ls_goodness_of_fit_ref     1.016
_refine_ls_restrained_S_all     1.016
_refine_ls_number_reflns     4756
_refine_ls_number_parameters     283
_refine_ls_number_restraints     0
_refine_ls_hydrogen_treatment     constr
_refine_ls_weighting_scheme     calc
_refine_ls_weighting_details
         'calc w=1/[\s^2^(Fo^2^)+(0.0525P)^2^+0.7200P] where P=(Fo^2^+2Fc^2^)/3'
_atom_sites_solution_hydrogens     geom
_atom_sites_solution_primary     direct
_atom_sites_solution_secondary     difmap
_refine_ls_shift/su_max     0.000
_refine_ls_shift/su_mean     0.000
_refine_diff_density_max     0.244
_refine_diff_density_min     -0.252
_refine_ls_extinction_method     none
_refine_ls_extinction_coef     ?
loop_
    _atom_type_symbol
    _atom_type_description
    _atom_type_scat_dispersion_real
    _atom_type_scat_dispersion_imag
    _atom_type_scat_source
    'C' 'C' 0.0033 0.0016
                         'International Tables Vol C Tables 4.2.6.8 and 6.1.1.4'
    'H' 'H' 0.0000 0.0000
                         'International Tables Vol C Tables 4.2.6.8 and 6.1.1.4'
    'N' 'N' 0.0061 0.0033
                         'International Tables Vol C Tables 4.2.6.8 and 6.1.1.4'
    'O' 'O' 0.0106 0.0060
                         'International Tables Vol C Tables 4.2.6.8 and 6.1.1.4'
_computing_data_collection     'APEX2 (Bruker, 2009)'
_computing_cell_refinement     'SAINT (Bruker, 2009)'
_computing_data_reduction     'SAINT (Bruker, 2009)'
_computing_structure_solution     'SHELXS97 (Sheldrick, 2008)'
_computing_structure_refinement     'SHELXL97 (Sheldrick, 2008)'
_computing_molecular_graphics     'X-SEED (Barbour, 2001)'
_computing_publication_material     'publCIF (Westrip, 2010)'
loop_
    _atom_site_type_symbol
    _atom_site_label
    _atom_site_fract_x
    _atom_site_fract_y
    _atom_site_fract_z
    _atom_site_U_iso_or_equiv
    _atom_site_adp_type
    _atom_site_calc_flag
    _atom_site_refinement_flags
    _atom_site_occupancy
    _atom_site_disorder_assembly
    _atom_site_disorder_group
    O O1 0.60645(8) 0.54578(4) 0.40022(8) 0.02038(19) Uani d . 1 . .
    N N1 1.35714(9) 0.68186(6) 0.65745(9) 0.0206(2) Uani d . 1 . .
    N N2 0.75630(9) 0.69353(6) 0.47222(9) 0.0175(2) Uani d . 1 . .
    N N3 0.43648(9) 0.70479(5) 0.32066(9) 0.0178(2) Uani d . 1 . .
    N N4 0.44409(9) 0.62867(5) 0.33728(9) 0.0179(2) Uani d . 1 . .
    C C1 1.36337(11) 0.75748(7) 0.66819(11) 0.0196(2) Uani d . 1 . .
    C C2 1.46850(12) 0.80129(8) 0.70917(12) 0.0250(3) Uani d . 1 . .
    H H2 1.5508 0.7805 0.7330 0.030 Uiso calc R 1 . .
    C C3 1.44906(13) 0.87620(8) 0.71402(12) 0.0269(3) Uani d . 1 . .
    H H3 1.5192 0.9072 0.7419 0.032 Uiso calc R 1 . .
    C C4 1.32833(13) 0.90704(7) 0.67875(11) 0.0255(3) Uani d . 1 . .
    H H4 1.3177 0.9586 0.6833 0.031 Uiso calc R 1 . .
    C C5 1.22368(12) 0.86349(7) 0.63713(11) 0.0213(3) Uani d . 1 . .
    H H5 1.1420 0.8848 0.6126 0.026 Uiso calc R 1 . .
    C C6 1.24060(11) 0.78774(7) 0.63197(10) 0.0178(2) Uani d . 1 . .
    C C7 1.15504(11) 0.72649(6) 0.60145(10) 0.0165(2) Uani d . 1 . .
    C C8 1.02461(11) 0.72027(6) 0.56055(10) 0.0167(2) Uani d . 1 . .
    H H8 0.9737 0.7629 0.5434 0.020 Uiso calc R 1 . .
    C C9 0.96945(11) 0.65098(6) 0.54505(10) 0.0172(2) Uani d . 1 . .
    C C10 1.04661(12) 0.58849(6) 0.57261(11) 0.0193(2) Uani d . 1 . .
    H H10 1.0070 0.5416 0.5660 0.023 Uiso calc R 1 . .
    C C11 1.17744(11) 0.59244(6) 0.60877(11) 0.0196(2) Uani d . 1 . .
    H H11 1.2283 0.5496 0.6241 0.023 Uiso calc R 1 . .
    C C12 1.23104(11) 0.66235(7) 0.62169(10) 0.0179(2) Uani d . 1 . .
    C C13 1.46091(11) 0.63045(7) 0.69520(11) 0.0223(3) Uani d . 1 . .
    H H13A 1.5445 0.6535 0.6832 0.027 Uiso calc R 1 . .
    H H13B 1.4509 0.5864 0.6420 0.027 Uiso calc R 1 . .
    C C14 1.46196(15) 0.60749(9) 0.82923(13) 0.0357(3) Uani d . 1 . .
    H H14A 1.5318 0.5723 0.8501 0.054 Uiso calc R 1 . .
    H H14B 1.3794 0.5847 0.8416 0.054 Uiso calc R 1 . .
    H H14C 1.4754 0.6506 0.8825 0.054 Uiso calc R 1 . .
    C C15 0.83444(11) 0.63985(6) 0.49658(10) 0.0175(2) Uani d . 1 . .
    H H15 0.8037 0.5913 0.4827 0.021 Uiso calc R 1 . .
    C C16 0.56810(11) 0.60962(6) 0.38971(10) 0.0165(2) Uani d . 1 . .
    C C17 0.63052(11) 0.67924(6) 0.42004(10) 0.0163(2) Uani d . 1 . .
    C C18 0.54672(11) 0.73382(6) 0.37959(10) 0.0169(2) Uani d . 1 . .
    C C19 0.56536(12) 0.81422(6) 0.39240(11) 0.0208(3) Uani d . 1 . .
    H H19A 0.5360 0.8382 0.3139 0.031 Uiso calc R 1 . .
    H H19B 0.6569 0.8248 0.4147 0.031 Uiso calc R 1 . .
    H H19C 0.5155 0.8327 0.4571 0.031 Uiso calc R 1 . .
    C C20 0.31008(11) 0.73921(7) 0.31473(12) 0.0221(3) Uani d . 1 . .
    H H20A 0.3203 0.7914 0.3339 0.033 Uiso calc R 1 . .
    H H20B 0.2596 0.7160 0.3748 0.033 Uiso calc R 1 . .
    H H20C 0.2654 0.7334 0.2316 0.033 Uiso calc R 1 . .
    C C21 0.35842(11) 0.58088(6) 0.26541(10) 0.0170(2) Uani d . 1 . .
    C C22 0.31925(12) 0.59525(7) 0.14157(11) 0.0207(3) Uani d . 1 . .
    H H22 0.3482 0.6380 0.1034 0.025 Uiso calc R 1 . .
    C C23 0.23735(12) 0.54634(7) 0.07451(11) 0.0217(3) Uani d . 1 . .
    H H23 0.2100 0.5560 -0.0099 0.026 Uiso calc R 1 . .
    C C24 0.19515(11) 0.48364(7) 0.12940(11) 0.0209(3) Uani d . 1 . .
    H H24 0.1394 0.4503 0.0830 0.025 Uiso calc R 1 . .
    C C25 0.23514(12) 0.47000(7) 0.25284(11) 0.0208(2) Uani d . 1 . .
    H H25 0.2067 0.4269 0.2906 0.025 Uiso calc R 1 . .
    C C26 0.31609(11) 0.51841(6) 0.32186(11) 0.0186(2) Uani d . 1 . .
    H H26 0.3422 0.5090 0.4066 0.022 Uiso calc R 1 . .
loop_
    _atom_site_aniso_label
    _atom_site_aniso_U_11
    _atom_site_aniso_U_22
    _atom_site_aniso_U_33
    _atom_site_aniso_U_12
    _atom_site_aniso_U_13
    _atom_site_aniso_U_23
    O1 0.0190(4) 0.0166(4) 0.0248(4) 0.0015(3) -0.0012(3) 0.0022(3)
    N1 0.0129(5) 0.0230(5) 0.0254(5) 0.0016(4) -0.0005(4) -0.0015(4)
    N2 0.0141(5) 0.0215(5) 0.0164(4) -0.0007(4) -0.0006(4) -0.0016(4)
    N3 0.0157(5) 0.0142(5) 0.0227(5) 0.0007(4) -0.0022(4) 0.0005(4)
    N4 0.0160(5) 0.0145(5) 0.0222(5) -0.0003(4) -0.0030(4) 0.0019(4)
    C1 0.0169(6) 0.0236(6) 0.0187(5) -0.0015(5) 0.0040(4) -0.0004(4)
    C2 0.0173(6) 0.0327(7) 0.0250(6) -0.0050(5) 0.0031(5) -0.0012(5)
    C3 0.0263(6) 0.0318(7) 0.0229(6) -0.0139(5) 0.0040(5) -0.0009(5)
    C4 0.0346(7) 0.0208(6) 0.0214(6) -0.0079(5) 0.0043(5) 0.0010(5)
    C5 0.0249(6) 0.0203(6) 0.0186(5) -0.0017(5) 0.0024(5) 0.0018(4)
    C6 0.0166(5) 0.0219(6) 0.0153(5) -0.0020(4) 0.0029(4) 0.0001(4)
    C7 0.0174(6) 0.0171(5) 0.0153(5) 0.0005(4) 0.0027(4) 0.0000(4)
    C8 0.0162(5) 0.0178(5) 0.0159(5) 0.0017(4) 0.0009(4) 0.0002(4)
    C9 0.0155(5) 0.0204(6) 0.0154(5) 0.0008(4) 0.0009(4) -0.0015(4)
    C10 0.0207(6) 0.0167(6) 0.0201(5) -0.0003(4) 0.0006(4) -0.0033(4)
    C11 0.0190(6) 0.0175(6) 0.0218(6) 0.0042(4) 0.0002(4) -0.0023(4)
    C12 0.0142(5) 0.0222(6) 0.0173(5) 0.0018(4) 0.0009(4) -0.0012(4)
    C13 0.0141(5) 0.0283(6) 0.0243(6) 0.0055(5) 0.0010(4) -0.0021(5)
    C14 0.0337(8) 0.0478(9) 0.0254(7) 0.0170(7) 0.0021(6) 0.0019(6)
    C15 0.0174(5) 0.0190(6) 0.0159(5) -0.0016(4) 0.0004(4) -0.0016(4)
    C16 0.0142(5) 0.0212(6) 0.0138(5) -0.0005(4) 0.0002(4) 0.0017(4)
    C17 0.0157(5) 0.0185(6) 0.0147(5) -0.0008(4) 0.0011(4) -0.0008(4)
    C18 0.0157(5) 0.0198(6) 0.0149(5) -0.0013(4) 0.0009(4) -0.0016(4)
    C19 0.0218(6) 0.0172(6) 0.0226(6) 0.0001(5) -0.0017(5) -0.0023(4)
    C20 0.0167(6) 0.0225(6) 0.0265(6) 0.0028(5) -0.0001(5) 0.0001(5)
    C21 0.0128(5) 0.0174(5) 0.0202(5) -0.0003(4) 0.0000(4) -0.0006(4)
    C22 0.0215(6) 0.0188(6) 0.0215(6) -0.0037(5) 0.0003(5) 0.0039(4)
    C23 0.0238(6) 0.0216(6) 0.0188(6) -0.0006(5) -0.0024(5) 0.0012(5)
    C24 0.0182(6) 0.0187(6) 0.0251(6) -0.0020(5) -0.0001(5) -0.0036(5)
    C25 0.0203(6) 0.0168(6) 0.0256(6) -0.0017(5) 0.0043(5) 0.0025(5)
    C26 0.0172(5) 0.0199(6) 0.0185(5) 0.0017(4) 0.0020(4) 0.0021(4)
_geom_special_details
;
All e.s.d.'s (except the e.s.d. in the dihedral angle between two l.s. planes)
are estimated using the full covariance matrix. The cell e.s.d.'s are taken
into account individually in the estimation of e.s.d.'s in distances, angles
and torsion angles; correlations between e.s.d.'s in cell parameters are only
used when they are defined by crystal symmetry. An approximate (isotropic)
treatment of cell e.s.d.'s is used for estimating e.s.d.'s involving l.s.
planes.
;
loop_
    _geom_bond_atom_site_label_1
    _geom_bond_atom_site_label_2
    _geom_bond_site_symmetry_2
    _geom_bond_distance
    _geom_bond_publ_flag
    O1 C16 . 1.2344(14) ?
    N1 C12 . 1.3799(15) ?
    N1 C1 . 1.3873(16) ?
    N1 C13 . 1.4598(15) ?
    N2 C15 . 1.2853(15) ?
    N2 C17 . 1.3994(14) ?
    N3 C18 . 1.3646(14) ?
    N3 N4 . 1.4034(13) ?
    N3 C20 . 1.4577(15) ?
    N4 C16 . 1.4028(14) ?
    N4 C21 . 1.4237(14) ?
    C1 C2 . 1.3933(17) ?
    C1 C6 . 1.4134(16) ?
    C2 C3 . 1.385(2) ?
    C2 H2 . 0.9500 ?
    C3 C4 . 1.397(2) ?
    C3 H3 . 0.9500 ?
    C4 C5 . 1.3884(17) ?
    C4 H4 . 0.9500 ?
    C5 C6 . 1.3969(17) ?
    C5 H5 . 0.9500 ?
    C6 C7 . 1.4484(16) ?
    C7 C8 . 1.3922(16) ?
    C7 C12 . 1.4192(16) ?
    C8 C9 . 1.3935(16) ?
    C8 H8 . 0.9500 ?
    C9 C10 . 1.4112(16) ?
    C9 C15 . 1.4664(15) ?
    C10 C11 . 1.3832(16) ?
    C10 H10 . 0.9500 ?
    C11 C12 . 1.3956(17) ?
    C11 H11 . 0.9500 ?
    C13 C14 . 1.5187(18) ?
    C13 H13A . 0.9900 ?
    C13 H13B . 0.9900 ?
    C14 H14A . 0.9800 ?
    C14 H14B . 0.9800 ?
    C14 H14C . 0.9800 ?
    C15 H15 . 0.9500 ?
    C16 C17 . 1.4511(16) ?
    C17 C18 . 1.3682(16) ?
    C18 C19 . 1.4861(16) ?
    C19 H19A . 0.9800 ?
    C19 H19B . 0.9800 ?
    C19 H19C . 0.9800 ?
    C20 H20A . 0.9800 ?
    C20 H20B . 0.9800 ?
    C20 H20C . 0.9800 ?
    C21 C26 . 1.3907(16) ?
    C21 C22 . 1.3929(16) ?
    C22 C23 . 1.3895(16) ?
    C22 H22 . 0.9500 ?
    C23 C24 . 1.3857(17) ?
    C23 H23 . 0.9500 ?
    C24 C25 . 1.3880(17) ?
    C24 H24 . 0.9500 ?
    C25 C26 . 1.3881(16) ?
    C25 H25 . 0.9500 ?
    C26 H26 . 0.9500 ?
loop_
    _geom_angle_atom_site_label_1
    _geom_angle_atom_site_label_2
    _geom_angle_atom_site_label_3
    _geom_angle_site_symmetry_1
    _geom_angle_site_symmetry_3
    _geom_angle
    _geom_angle_publ_flag
    C12 N1 C1 . . 108.40(10) ?
    C12 N1 C13 . . 124.84(10) ?
    C1 N1 C13 . . 126.16(10) ?
    C15 N2 C17 . . 119.32(10) ?
    C18 N3 N4 . . 106.92(9) ?
    C18 N3 C20 . . 124.62(10) ?
    N4 N3 C20 . . 118.15(9) ?
    C16 N4 N3 . . 109.60(9) ?
    C16 N4 C21 . . 124.82(10) ?
    N3 N4 C21 . . 120.86(9) ?
    N1 C1 C2 . . 128.85(11) ?
    N1 C1 C6 . . 109.44(10) ?
    C2 C1 C6 . . 121.70(12) ?
    C3 C2 C1 . . 117.77(12) ?
    C3 C2 H2 . . 121.1 ?
    C1 C2 H2 . . 121.1 ?
    C2 C3 C4 . . 121.29(12) ?
    C2 C3 H3 . . 119.4 ?
    C4 C3 H3 . . 119.4 ?
    C5 C4 C3 . . 121.00(12) ?
    C5 C4 H4 . . 119.5 ?
    C3 C4 H4 . . 119.5 ?
    C4 C5 C6 . . 118.82(12) ?
    C4 C5 H5 . . 120.6 ?
    C6 C5 H5 . . 120.6 ?
    C5 C6 C1 . . 119.41(11) ?
    C5 C6 C7 . . 134.17(11) ?
    C1 C6 C7 . . 106.34(10) ?
    C8 C7 C12 . . 119.64(10) ?
    C8 C7 C6 . . 134.06(11) ?
    C12 C7 C6 . . 106.30(10) ?
    C7 C8 C9 . . 119.39(11) ?
    C7 C8 H8 . . 120.3 ?
    C9 C8 H8 . . 120.3 ?
    C8 C9 C10 . . 119.31(10) ?
    C8 C9 C15 . . 122.61(10) ?
    C10 C9 C15 . . 118.04(10) ?
    C11 C10 C9 . . 122.89(11) ?
    C11 C10 H10 . . 118.6 ?
    C9 C10 H10 . . 118.6 ?
    C10 C11 C12 . . 116.75(11) ?
    C10 C11 H11 . . 121.6 ?
    C12 C11 H11 . . 121.6 ?
    N1 C12 C11 . . 128.71(11) ?
    N1 C12 C7 . . 109.39(10) ?
    C11 C12 C7 . . 121.87(10) ?
    N1 C13 C14 . . 112.18(10) ?
    N1 C13 H13A . . 109.2 ?
    C14 C13 H13A . . 109.2 ?
    N1 C13 H13B . . 109.2 ?
    C14 C13 H13B . . 109.2 ?
    H13A C13 H13B . . 107.9 ?
    C13 C14 H14A . . 109.5 ?
    C13 C14 H14B . . 109.5 ?
    H14A C14 H14B . . 109.5 ?
    C13 C14 H14C . . 109.5 ?
    H14A C14 H14C . . 109.5 ?
    H14B C14 H14C . . 109.5 ?
    N2 C15 C9 . . 122.27(11) ?
    N2 C15 H15 . . 118.9 ?
    C9 C15 H15 . . 118.9 ?
    O1 C16 N4 . . 123.27(10) ?
    O1 C16 C17 . . 132.33(11) ?
    N4 C16 C17 . . 104.38(9) ?
    C18 C17 N2 . . 122.39(10) ?
    C18 C17 C16 . . 107.99(10) ?
    N2 C17 C16 . . 129.46(10) ?
    N3 C18 C17 . . 110.31(10) ?
    N3 C18 C19 . . 121.59(10) ?
    C17 C18 C19 . . 128.09(10) ?
    C18 C19 H19A . . 109.5 ?
    C18 C19 H19B . . 109.5 ?
    H19A C19 H19B . . 109.5 ?
    C18 C19 H19C . . 109.5 ?
    H19A C19 H19C . . 109.5 ?
    H19B C19 H19C . . 109.5 ?
    N3 C20 H20A . . 109.5 ?
    N3 C20 H20B . . 109.5 ?
    H20A C20 H20B . . 109.5 ?
    N3 C20 H20C . . 109.5 ?
    H20A C20 H20C . . 109.5 ?
    H20B C20 H20C . . 109.5 ?
    C26 C21 C22 . . 120.59(11) ?
    C26 C21 N4 . . 118.08(10) ?
    C22 C21 N4 . . 121.33(10) ?
    C23 C22 C21 . . 119.29(11) ?
    C23 C22 H22 . . 120.4 ?
    C21 C22 H22 . . 120.4 ?
    C24 C23 C22 . . 120.71(11) ?
    C24 C23 H23 . . 119.6 ?
    C22 C23 H23 . . 119.6 ?
    C23 C24 C25 . . 119.35(11) ?
    C23 C24 H24 . . 120.3 ?
    C25 C24 H24 . . 120.3 ?
    C26 C25 C24 . . 120.92(11) ?
    C26 C25 H25 . . 119.5 ?
    C24 C25 H25 . . 119.5 ?
    C25 C26 C21 . . 119.14(11) ?
    C25 C26 H26 . . 120.4 ?
    C21 C26 H26 . . 120.4 ?
loop_
    _geom_torsion_atom_site_label_1
    _geom_torsion_atom_site_label_2
    _geom_torsion_atom_site_label_3
    _geom_torsion_atom_site_label_4
    _geom_torsion_site_symmetry_1
    _geom_torsion_site_symmetry_2
    _geom_torsion_site_symmetry_3
    _geom_torsion_site_symmetry_4
    _geom_torsion
    _geom_torsion_publ_flag
    C18 N3 N4 C16 . . . . -9.38(12) ?
    C20 N3 N4 C16 . . . . -156.12(10) ?
    C18 N3 N4 C21 . . . . -166.14(10) ?
    C20 N3 N4 C21 . . . . 47.12(15) ?
    C12 N1 C1 C2 . . . . 175.55(12) ?
    C13 N1 C1 C2 . . . . 4.1(2) ?
    C12 N1 C1 C6 . . . . -3.37(13) ?
    C13 N1 C1 C6 . . . . -174.79(11) ?
    N1 C1 C2 C3 . . . . -178.53(12) ?
    C6 C1 C2 C3 . . . . 0.28(18) ?
    C1 C2 C3 C4 . . . . -0.18(19) ?
    C2 C3 C4 C5 . . . . -0.24(19) ?
    C3 C4 C5 C6 . . . . 0.56(18) ?
    C4 C5 C6 C1 . . . . -0.46(17) ?
    C4 C5 C6 C7 . . . . 175.81(12) ?
    N1 C1 C6 C5 . . . . 179.06(10) ?
    C2 C1 C6 C5 . . . . 0.04(17) ?
    N1 C1 C6 C7 . . . . 1.84(13) ?
    C2 C1 C6 C7 . . . . -177.17(11) ?
    C5 C6 C7 C8 . . . . 3.4(2) ?
    C1 C6 C7 C8 . . . . 179.98(12) ?
    C5 C6 C7 C12 . . . . -176.29(13) ?
    C1 C6 C7 C12 . . . . 0.32(12) ?
    C12 C7 C8 C9 . . . . 2.68(17) ?
    C6 C7 C8 C9 . . . . -176.94(12) ?
    C7 C8 C9 C10 . . . . 0.78(16) ?
    C7 C8 C9 C15 . . . . -176.91(10) ?
    C8 C9 C10 C11 . . . . -3.41(17) ?
    C15 C9 C10 C11 . . . . 174.39(11) ?
    C9 C10 C11 C12 . . . . 2.29(18) ?
    C1 N1 C12 C11 . . . . -174.53(12) ?
    C13 N1 C12 C11 . . . . -2.97(19) ?
    C1 N1 C12 C7 . . . . 3.58(13) ?
    C13 N1 C12 C7 . . . . 175.14(10) ?
    C10 C11 C12 N1 . . . . 179.23(11) ?
    C10 C11 C12 C7 . . . . 1.34(17) ?
    C8 C7 C12 N1 . . . . 177.90(10) ?
    C6 C7 C12 N1 . . . . -2.39(13) ?
    C8 C7 C12 C11 . . . . -3.85(17) ?
    C6 C7 C12 C11 . . . . 175.87(11) ?
    C12 N1 C13 C14 . . . . -81.94(15) ?
    C1 N1 C13 C14 . . . . 88.12(15) ?
    C17 N2 C15 C9 . . . . 176.64(10) ?
    C8 C9 C15 N2 . . . . -4.26(18) ?
    C10 C9 C15 N2 . . . . 178.02(11) ?
    N3 N4 C16 O1 . . . . -170.71(10) ?
    C21 N4 C16 O1 . . . . -15.08(18) ?
    N3 N4 C16 C17 . . . . 7.67(12) ?
    C21 N4 C16 C17 . . . . 163.30(10) ?
    C15 N2 C17 C18 . . . . -172.81(11) ?
    C15 N2 C17 C16 . . . . 1.92(18) ?
    O1 C16 C17 C18 . . . . 174.95(12) ?
    N4 C16 C17 C18 . . . . -3.22(12) ?
    O1 C16 C17 N2 . . . . -0.4(2) ?
    N4 C16 C17 N2 . . . . -178.54(11) ?
    N4 N3 C18 C17 . . . . 7.25(13) ?
    C20 N3 C18 C17 . . . . 151.26(11) ?
    N4 N3 C18 C19 . . . . -173.40(10) ?
    C20 N3 C18 C19 . . . . -29.39(17) ?
    N2 C17 C18 N3 . . . . 173.21(10) ?
    C16 C17 C18 N3 . . . . -2.51(13) ?
    N2 C17 C18 C19 . . . . -6.09(19) ?
    C16 C17 C18 C19 . . . . 178.19(11) ?
    C16 N4 C21 C26 . . . . 62.98(15) ?
    N3 N4 C21 C26 . . . . -143.95(11) ?
    C16 N4 C21 C22 . . . . -116.02(13) ?
    N3 N4 C21 C22 . . . . 37.05(16) ?
    C26 C21 C22 C23 . . . . -0.13(18) ?
    N4 C21 C22 C23 . . . . 178.84(11) ?
    C21 C22 C23 C24 . . . . -0.31(19) ?
    C22 C23 C24 C25 . . . . 0.22(19) ?
    C23 C24 C25 C26 . . . . 0.31(18) ?
    C24 C25 C26 C21 . . . . -0.74(18) ?
    C22 C21 C26 C25 . . . . 0.65(18) ?
    N4 C21 C26 C25 . . . . -178.36(10) ?
