# Supplementary material for: 4-[(9-Ethyl-9H-carbazol-3-yl)methyl­idene­amino]-1,5-dimethyl-2-phenyl-1H-pyrazol-3(2H)-one
Source: Acta Crystallogr Sect E Struct Rep Online. 2010 Jun 26;66(Pt 7):o1782. doi: 10.1107/S1600536810023779 (PMC3006855; doi:10.1107/S1600536810023779)
Supplement: Supplementary file 2 [file e-66-o1782-Isup2.hkl]

# 
# h,k,l, Fc-squared, Fo-squared, sigma(Fo-squared) and status flag 
# 
data_I
_shelx_title '  P21/n' 
_shelx_refln_list_code          4 
_shelx_F_calc_maximum      279.65 
_exptl_crystal_F_000       864.00 
_reflns_d_resolution_high  0.7696 
 
loop_ 
 _symmetry_equiv_pos_as_xyz 
 'x, y, z' 
 'x+1/2, -y+1/2, z+1/2' 
 '-x, -y, -z' 
 '-x-1/2, y-1/2, -z-1/2' 
 
_cell_length_a    10.4458 
_cell_length_b    18.2674 
_cell_length_c    10.8989 
_cell_angle_alpha  90.000 
_cell_angle_beta   96.127 
_cell_angle_gamma  90.000 
 
_shelx_F_squared_multiplier     1.000 
 
loop_ 
 _refln_index_h 
 _refln_index_k 
 _refln_index_l 
 _refln_F_squared_calc 
 _refln_F_squared_meas 
 _refln_F_squared_sigma 
 _refln_observed_status 
   2   0   0      413.84      430.38      7.42 o 
   4   0   0     2605.89     2662.14     41.20 o 
   6   0   0       56.37       50.40      2.74 o 
   8   0   0      603.59      631.71     24.35 o 
  10   0   0     3762.15     3465.34     70.79 o 
  12   0   0      121.72      138.71     11.90 o 
   1   1   0     1345.55     1294.73     15.33 o 
   2   1   0     3024.63     2828.52     33.12 o 
   3   1   0        6.60        9.92      0.73 o 
   4   1   0      123.53      125.18      2.45 o 
   5   1   0     3343.46     3514.68     49.03 o 
   6   1   0      117.14      118.48      2.77 o 
   7   1   0      106.93      116.72      2.94 o 
   8   1   0     1020.12     1006.52     16.50 o 
   9   1   0        1.97        4.21      2.06 o 
  10   1   0       43.42       47.48      3.98 o 
  11   1   0        0.19       -3.02      2.01 o 
  12   1   0       51.29       48.51      4.54 o 
  13   1   0       29.98       20.31      3.80 o 
   0   2   0     8873.30     7967.60    146.92 o 
   1   2   0       43.46       32.93      1.28 o 
   2   2   0     4331.91     4069.03     47.34 o 
   3   2   0     1462.89     1420.36     17.64 o 
   4   2   0      427.23      424.37      6.63 o 
   5   2   0       64.36       50.93      2.71 o 
   6   2   0        2.83        6.05      0.82 o 
   7   2   0     1056.75     1081.53     16.56 o 
   8   2   0      140.04      118.71      5.11 o 
   9   2   0        4.13        2.91      2.04 o 
  10   2   0     1128.81     1049.89     19.64 o 
  11   2   0       37.33       42.66      4.72 o 
  12   2   0       37.57       35.80      4.09 o 
  13   2   0      103.77      119.17      7.03 o 
   1   3   0       27.23       36.98      2.73 o 
   2   3   0      844.65      799.30      9.26 o 
   3   3   0      322.64      308.65      5.02 o 
   4   3   0        8.82        9.66      1.16 o 
   5   3   0       38.34       58.92      3.44 o 
   6   3   0      404.25      408.01      7.18 o 
   7   3   0      233.27      229.59      5.28 o 
   8   3   0     1415.07     1421.95     19.89 o 
   9   3   0       16.76       21.33      3.70 o 
  10   3   0        0.06        0.96      2.10 o 
  11   3   0      295.28      302.33      8.87 o 
  12   3   0        2.61        3.31      2.75 o 
  13   3   0       14.84       16.60      3.61 o 
   0   4   0     2490.29     2249.79     34.11 o 
   1   4   0      332.56      348.95      4.92 o 
   2   4   0     6050.74     6037.34     78.22 o 
   3   4   0     2644.25     2668.87     29.05 o 
   4   4   0       31.31       28.16      1.77 o 
   5   4   0      141.60      167.62      3.98 o 
   6   4   0        8.08        4.31      1.37 o 
   7   4   0       52.63       36.83      2.46 o 
   8   4   0      603.53      541.40     13.08 o 
   9   4   0      692.31      691.47     11.86 o 
  10   4   0      404.00      388.72      9.84 o 
  11   4   0        7.42       10.13      2.87 o 
  12   4   0       26.11       24.14      3.70 o 
  13   4   0       86.94       94.17      6.43 o 
   1   5   0     1218.40     1111.59     12.58 o 
   2   5   0      317.35      314.41      4.43 o 
   3   5   0     1747.34     1729.87     21.46 o 
   4   5   0     5475.58     5776.47     68.04 o 
   5   5   0      180.79      211.19      4.63 o 
   6   5   0      189.12      204.87      4.86 o 
   7   5   0       93.89      113.52      4.89 o 
   8   5   0     1084.09     1057.39     15.89 o 
   9   5   0       65.52       57.53      3.50 o 
  10   5   0       26.55       15.53      2.84 o 
  11   5   0      104.58       99.34      5.77 o 
  12   5   0       53.97       60.93      5.06 o 
  13   5   0       20.90       26.08      4.25 o 
   0   6   0      784.43      653.55     51.27 o 
   1   6   0        2.12        8.77      0.76 o 
   2   6   0      378.46      363.09      5.09 o 
   3   6   0       66.72       87.17      3.26 o 
   4   6   0      722.12      824.59     10.34 o 
   5   6   0      438.56      477.24      7.98 o 
   6   6   0      577.99      625.35     10.11 o 
   7   6   0      467.40      443.92      8.30 o 
   8   6   0      414.68      427.92      8.49 o 
   9   6   0      209.16      182.80      5.51 o 
  10   6   0       10.51        7.81      2.56 o 
  11   6   0      246.11      253.35      8.23 o 
  12   6   0        0.01       -2.26      2.54 o 
  13   6   0       47.59       49.56      7.21 o 
   1   7   0      146.38      152.01      3.78 o 
   2   7   0     1009.65      992.86     12.99 o 
   3   7   0      220.50      202.80      3.63 o 
   4   7   0       42.72       27.46      1.99 o 
   5   7   0      323.43      305.65      6.74 o 
   6   7   0      217.46      216.57      5.18 o 
   7   7   0       11.93        9.61      1.88 o 
   8   7   0       55.11       69.33      3.75 o 
   9   7   0       25.36       30.65      3.16 o 
  10   7   0       35.31       42.88      3.94 o 
  11   7   0        1.34        0.96      2.48 o 
  12   7   0        0.98        2.08      2.78 o 
   0   8   0       65.88       82.56      4.36 o 
   1   8   0     1034.75     1005.35     11.91 o 
   2   8   0      546.17      609.89      8.72 o 
   3   8   0     1409.77     1588.31     18.42 o 
   4   8   0      157.05      182.97      4.15 o 
   5   8   0      226.59      212.65      4.79 o 
   6   8   0      703.74      672.21     10.90 o 
   7   8   0      709.04      715.30     11.83 o 
   8   8   0     1747.34     1708.05     23.85 o 
   9   8   0        0.13        0.71      1.87 o 
  10   8   0       11.47       17.60      2.65 o 
  11   8   0      165.19      204.60      7.60 o 
  12   8   0      109.46      110.19      6.65 o 
   1   9   0       81.65       84.00      2.61 o 
   2   9   0      269.21      304.60      4.78 o 
   3   9   0      942.95     1142.16     13.91 o 
   4   9   0       16.64       21.57      1.53 o 
   5   9   0      439.87      397.17      8.13 o 
   6   9   0      646.25      651.96     10.72 o 
   7   9   0     2031.18     1899.21     28.52 o 
   8   9   0      190.86      179.36      5.50 o 
   9   9   0       57.33       61.75      3.90 o 
  10   9   0       65.98       64.32      4.22 o 
  11   9   0       65.70       80.39      5.56 o 
  12   9   0       82.47       88.90      6.16 o 
   0  10   0      738.33      775.63     26.83 o 
   1  10   0      991.88     1097.54     14.89 o 
   2  10   0      100.13       99.59      2.48 o 
   3  10   0       32.22       54.82      2.57 o 
   4  10   0        1.70        2.35      1.01 o 
   5  10   0       13.97        8.99      1.35 o 
   6  10   0       25.24       23.09      2.42 o 
   7  10   0      246.45      261.41      6.41 o 
   8  10   0      739.65      708.74     12.33 o 
   9  10   0        4.25        0.96      2.19 o 
  10  10   0      127.52      145.09      6.41 o 
  11  10   0      175.17      167.45      8.29 o 
  12  10   0       60.15       75.97     10.01 o 
   1  11   0      123.53      124.73      3.27 o 
   2  11   0      172.91      157.98      3.23 o 
   3  11   0      723.85      779.84     10.36 o 
   4  11   0       69.18       85.17      2.85 o 
   5  11   0        3.16        1.44      1.45 o 
   6  11   0     1156.95     1130.02     16.64 o 
   7  11   0     1861.77     1743.29     27.48 o 
   8  11   0       10.80        6.91      2.12 o 
   9  11   0        3.61        3.64      2.05 o 
  10  11   0        0.71        1.05      2.09 o 
  11  11   0       37.19       43.77      4.45 o 
   0  12   0      528.16      570.13     29.51 o 
   1  12   0       16.61       10.33      1.27 o 
   2  12   0      482.77      564.14      9.21 o 
   3  12   0      552.34      556.96     10.54 o 
   4  12   0     1152.15     1173.28     14.90 o 
   5  12   0       75.75       77.78      3.55 o 
   6  12   0     1882.88     1845.07     25.05 o 
   7  12   0      290.26      307.09      7.19 o 
   8  12   0       22.45       33.10      3.56 o 
   9  12   0       21.61       28.86      3.46 o 
  10  12   0       82.73       73.62      6.03 o 
  11  12   0        0.00        2.50      3.21 o 
   1  13   0      714.03      734.93     13.50 o 
   2  13   0       67.85       65.34      3.90 o 
   3  13   0       31.48       25.61      2.69 o 
   4  13   0     2979.23     2950.21     37.41 o 
   5  13   0       79.04      102.86      5.07 o 
   6  13   0      129.38      113.40      5.44 o 
   7  13   0      143.67      122.62      6.65 o 
   8  13   0      208.14      227.22      7.54 o 
   9  13   0       26.48       42.53      4.48 o 
  10  13   0       49.29       56.48      4.94 o 
  11  13   0        1.00        1.77      2.95 o 
   0  14   0      246.83      233.69      9.65 o 
   1  14   0      717.14      645.26     12.64 o 
   2  14   0       92.93       98.08      5.28 o 
   3  14   0      144.48      105.21      6.71 o 
   4  14   0      458.20      424.85     11.78 o 
   5  14   0      217.80      227.83      8.46 o 
   6  14   0       94.53       82.58      5.08 o 
   7  14   0        0.01       -0.65      2.14 o 
   8  14   0        5.18        1.34      2.43 o 
   9  14   0        5.42        7.67      2.95 o 
  10  14   0        3.78        0.67      2.71 o 
   1  15   0       17.58       27.54      3.11 o 
   2  15   0      293.55      318.75      8.40 o 
   3  15   0       15.36       17.01      2.67 o 
   4  15   0       54.61       70.03      6.76 o 
   5  15   0       23.32       22.38      3.68 o 
   6  15   0       25.58       26.08      3.93 o 
   7  15   0       21.07       20.25      3.76 o 
   8  15   0      144.16      146.49      8.10 o 
   9  15   0       24.53       30.34      4.54 o 
  10  15   0      107.79      138.58      8.64 o 
   0  16   0      157.63      173.89      8.98 o 
   1  16   0      234.19      213.50      6.97 o 
   2  16   0      268.28      245.96      7.49 o 
   3  16   0     2382.24     2162.84     33.36 o 
   4  16   0      190.12      150.60     13.95 o 
   5  16   0       47.89       55.60      5.24 o 
   6  16   0      178.75      148.25      7.97 o 
   7  16   0        6.73        5.09      3.08 o 
   8  16   0        2.41        1.48      3.02 o 
   9  16   0       43.37       54.77      5.80 o 
   1  17   0      368.29      374.59      9.68 o 
   2  17   0     1373.80     1230.54     21.48 o 
   3  17   0        1.77        1.69      2.20 o 
   4  17   0        5.39       -1.17      3.70 o 
   5  17   0      158.30      154.80      7.62 o 
   6  17   0      117.08      115.52      8.97 o 
   7  17   0       10.51        8.99      3.49 o 
   8  17   0       75.60      107.07      8.53 o 
   9  17   0       22.48       38.67      7.31 o 
   0  18   0      657.15      539.46     17.60 o 
   1  18   0        4.72        6.75      2.55 o 
   2  18   0      129.55      144.95      6.24 o 
   3  18   0       44.00       43.98      4.06 o 
   4  18   0        0.84        0.28      2.73 o 
   5  18   0       24.23       27.66      4.38 o 
   6  18   0       56.11       57.85     11.51 o 
   7  18   0        0.03       -0.55      3.16 o 
   8  18   0       51.80       65.52     10.63 o 
   1  19   0       12.84       12.12      2.96 o 
   2  19   0       86.41       75.83      5.23 o 
   3  19   0       11.27        9.47      2.87 o 
   4  19   0        3.56        0.88      3.01 o 
   5  19   0      147.99      151.80     10.13 o 
   6  19   0        4.11       -0.37      3.14 o 
   7  19   0      110.28      119.72      8.31 o 
   8  19   0      229.18      268.76     11.25 o 
   0  20   0        0.02       -0.20      3.36 o 
   1  20   0        2.88        4.81      2.64 o 
   2  20   0       12.47       16.16      3.30 o 
   3  20   0       73.91       81.88      9.42 o 
   4  20   0       15.29        9.78      4.34 o 
   5  20   0        0.23       -4.43      2.95 o 
   6  20   0       31.60       49.40      5.82 o 
   7  20   0       96.91       91.91      7.55 o 
   1  21   0       16.71       18.21      3.50 o 
   2  21   0      108.40      127.45      9.14 o 
   3  21   0        4.56        4.11      4.87 o 
   4  21   0        3.24        3.87      3.49 o 
   5  21   0        0.04       -3.20      3.32 o 
   6  21   0       64.66       67.38      6.83 o 
   0  22   0      668.93      680.95     22.15 o 
   1  22   0       13.39       11.34      3.38 o 
   2  22   0        2.81        5.40      3.08 o 
   3  22   0      210.20      225.62     10.28 o 
   4  22   0      183.64      209.17     10.79 o 
   5  22   0       27.03       33.21      9.48 o 
   1  23   0        3.16        1.89      3.22 o 
   2  23   0       88.36       96.01      7.91 o 
   3  23   0       17.08       18.68      4.82 o 
 -13   0   1       36.39       40.52      6.58 o 
 -11   0   1        5.54        7.33      3.69 o 
  -9   0   1     1962.04     1909.11     41.37 o 
  -7   0   1      272.78      273.51     14.27 o 
  -5   0   1     7279.21     7280.43    185.18 o 
  -3   0   1     9791.79     9534.10    173.63 o 
  -1   0   1        0.12        3.75      0.74 o 
   1   0   1     7405.99     7372.58    133.74 o 
   3   0   1     3323.95     3238.76     49.55 o 
   5   0   1     1466.91     1642.65     26.92 o 
   7   0   1      142.46      174.25      5.40 o 
   9   0   1     1181.63     1113.63     27.21 o 
  11   0   1        2.24        2.91      3.15 o 
  13   0   1       86.55       81.19      8.48 o 
 -13   1   1      104.80      110.52      6.69 o 
 -12   1   1        0.22       -3.36      2.24 o 
 -11   1   1        1.40        1.66      2.34 o 
 -10   1   1      907.07      851.24     16.08 o 
  -9   1   1       72.93       66.17      4.21 o 
  -8   1   1      454.74      449.77      9.41 o 
  -7   1   1     2175.86     2170.85     30.61 o 
  -6   1   1       49.26       69.62      3.91 o 
  -5   1   1      504.01      544.04      7.28 o 
  -4   1   1     1794.68     1850.67     20.64 o 
  -3   1   1      385.70      367.93      4.86 o 
  -2   1   1     5851.69     5539.72     66.06 o 
  -1   1   1      297.10      296.88      4.43 o 
   0   1   1     5281.55     5003.18     82.01 o 
   1   1   1     3585.06     3416.36     39.61 o 
   2   1   1      271.10      281.11      3.84 o 
   3   1   1     2759.86     2737.59     29.74 o 
   4   1   1       34.83       33.96      1.48 o 
   5   1   1        0.31        0.97      0.75 o 
   6   1   1       93.09       81.33      3.31 o 
   7   1   1      662.07      630.77      9.14 o 
   8   1   1      564.26      596.18     10.12 o 
   9   1   1        0.72        0.88      1.89 o 
  10   1   1      188.90      213.84      7.05 o 
  11   1   1       19.79       24.45      3.32 o 
  12   1   1        4.04        5.01      2.77 o 
  13   1   1       15.62       16.91      3.60 o 
 -13   2   1       19.47       22.33      3.91 o 
 -12   2   1      129.22      140.29      6.85 o 
 -11   2   1        4.07        7.97      2.68 o 
 -10   2   1       47.01       48.61      3.99 o 
  -9   2   1     2638.42     2530.50     37.26 o 
  -8   2   1      111.59      122.88      4.10 o 
  -7   2   1        5.80        8.82      1.10 o 
  -6   2   1      445.18      465.60      6.70 o 
  -5   2   1      275.23      295.58      4.59 o 
  -4   2   1      373.38      392.84      6.16 o 
  -3   2   1     2466.48     2471.70     29.53 o 
  -2   2   1       26.97       36.05      1.16 o 
  -1   2   1     6682.17     6439.41     89.85 o 
   0   2   1     3691.91     3545.38     51.15 o 
   1   2   1     9710.02     9090.15    119.27 o 
   2   2   1     1459.68     1461.85     16.24 o 
   3   2   1       21.05       18.67      1.07 o 
   4   2   1      539.94      533.11      7.06 o 
   5   2   1      449.63      520.99      7.18 o 
   6   2   1        7.93       14.34      1.18 o 
   7   2   1        6.65       12.93      1.68 o 
   8   2   1      101.59       93.04      4.08 o 
   9   2   1      167.32      144.30      5.56 o 
  10   2   1        0.99       -2.45      1.96 o 
  11   2   1       94.37      105.31      5.90 o 
  12   2   1       38.45       44.75      4.48 o 
  13   2   1       54.54       77.83      5.94 o 
 -13   3   1      156.70      152.64      7.79 o 
 -12   3   1       28.40       18.98      3.44 o 
 -11   3   1        0.54        2.13      2.40 o 
 -10   3   1      604.33      583.36     12.49 o 
  -9   3   1      266.71      260.10      7.39 o 
  -8   3   1       32.02       28.06      2.38 o 
  -7   3   1        4.60        5.97      1.49 o 
  -6   3   1      965.60     1108.26     15.31 o 
  -5   3   1     1029.42     1179.39     14.02 o 
  -4   3   1     1959.90     1981.67     25.41 o 
  -3   3   1     2102.39     2046.08     22.49 o 
  -2   3   1        1.08        1.09      1.16 o 
  -1   3   1      660.33      659.75      7.64 o 
   0   3   1     9174.40     8678.04    104.32 o 
   1   3   1     1570.32     1433.27     17.33 o 
   2   3   1     1693.36     1615.34     21.36 o 
   3   3   1     2874.41     2889.26     34.65 o 
   4   3   1      115.30      137.52      2.66 o 
   5   3   1        3.38        7.33      1.25 o 
   6   3   1      414.71      455.18      7.90 o 
   7   3   1      514.44      510.30      8.91 o 
   8   3   1      253.92      238.90      5.82 o 
   9   3   1       50.49       59.47      4.10 o 
  10   3   1      220.97      180.93      6.57 o 
  11   3   1        5.95        5.38      2.48 o 
  12   3   1        8.92        8.81      2.98 o 
  13   3   1       13.66       16.59      3.71 o 
 -13   4   1       67.49       66.16      5.59 o 
 -12   4   1       52.52       57.91      4.81 o 
 -11   4   1       18.04       22.83      3.31 o 
 -10   4   1      127.93      108.89      5.56 o 
  -9   4   1      243.35      230.67      6.41 o 
  -8   4   1       23.81       24.59      2.45 o 
  -7   4   1      176.90      167.71      4.50 o 
  -6   4   1     1214.19     1296.79     21.38 o 
  -5   4   1     3642.76     3694.82     44.52 o 
  -4   4   1     1264.17     1312.55     15.19 o 
  -3   4   1     6147.13     6028.64     63.99 o 
  -2   4   1     1369.56     1285.60     14.49 o 
  -1   4   1     9456.40     9069.11     95.26 o 
   0   4   1       58.83       65.53      1.89 o 
   1   4   1     1317.65     1165.89     15.98 o 
   2   4   1     4556.91     4403.30     51.75 o 
   3   4   1      433.66      412.48      5.66 o 
   4   4   1     3892.07     4018.23     48.05 o 
   5   4   1        0.84        1.65      1.18 o 
   6   4   1      109.60      145.90      4.05 o 
   7   4   1      691.24      661.22     10.83 o 
   8   4   1       53.43       54.52      3.22 o 
   9   4   1      253.58      244.26      7.30 o 
  10   4   1      302.81      283.95      8.28 o 
  11   4   1        2.51        1.84      2.36 o 
  12   4   1       30.05       32.66      4.11 o 
  13   4   1      135.21      167.35      9.66 o 
 -13   5   1      290.62      332.28     12.08 o 
 -12   5   1       27.40       23.74      3.72 o 
 -11   5   1       36.63       31.32      3.68 o 
 -10   5   1        4.84        5.71      2.43 o 
  -9   5   1      217.51      204.18      5.68 o 
  -8   5   1      429.50      457.81      8.67 o 
  -7   5   1      862.40      866.73     13.14 o 
  -6   5   1     1054.40     1123.20     15.69 o 
  -5   5   1     1714.51     1859.48     23.73 o 
  -4   5   1     2037.23     2092.19     30.72 o 
  -3   5   1      908.93      966.33     12.67 o 
  -2   5   1     2082.14     2102.20     23.12 o 
  -1   5   1      637.89      664.60      7.97 o 
   0   5   1      904.65      973.38     12.11 o 
   1   5   1     3179.79     3062.96     32.97 o 
   2   5   1       63.12       42.15      1.71 o 
   3   5   1        1.16       11.83      2.85 o 
   4   5   1     2636.58     2931.72     32.34 o 
   5   5   1      164.88      184.34      4.36 o 
   6   5   1      168.90      183.00      4.65 o 
   7   5   1     1279.27     1233.12     17.67 o 
   8   5   1      590.50      550.97      9.99 o 
   9   5   1       18.74       25.22      3.79 o 
  10   5   1       16.69       13.36      2.69 o 
  11   5   1        7.08        8.68      2.74 o 
  12   5   1       14.35        8.27      3.12 o 
  13   5   1       43.04       43.70      4.88 o 
 -13   6   1        8.39        7.52      4.08 o 
 -12   6   1       61.38       67.43      5.28 o 
 -11   6   1        7.98        3.98      4.10 o 
 -10   6   1      198.24      172.82      6.38 o 
  -9   6   1      400.83      414.98      8.60 o 
  -8   6   1      548.37      530.84      9.70 o 
  -7   6   1      631.36      635.02     10.54 o 
  -6   6   1      188.44      201.18      4.80 o 
  -5   6   1      145.27      128.79      2.79 o 
  -4   6   1      242.12      278.68      4.97 o 
  -3   6   1        6.91        7.27      2.49 o 
  -2   6   1     2218.49     2311.09     27.89 o 
  -1   6   1      791.25      803.65      9.56 o 
   0   6   1      323.62      348.48      5.44 o 
   1   6   1      814.42      851.28     10.16 o 
   2   6   1        9.41       12.28      1.15 o 
   3   6   1      905.05      980.36     13.14 o 
   4   6   1       27.84       25.08      1.78 o 
   5   6   1       30.78       48.67      2.54 o 
   6   6   1       39.03       36.57      2.42 o 
   7   6   1       62.90       60.06      4.67 o 
   8   6   1       81.32       78.16      3.93 o 
   9   6   1       19.76       21.40      2.55 o 
  10   6   1       93.39       70.07      4.72 o 
  11   6   1       44.29       45.84      4.31 o 
  12   6   1      344.77      348.28     10.31 o 
 -12   7   1        5.66        7.12      3.12 o 
 -11   7   1       23.48       25.81      3.49 o 
 -10   7   1       37.66       38.43      3.79 o 
  -9   7   1      614.75      592.59     10.91 o 
  -8   7   1      297.74      296.32      6.88 o 
  -7   7   1      446.03      465.43      8.59 o 
  -6   7   1       61.30       59.75      3.17 o 
  -5   7   1       16.07       26.77      1.49 o 
  -4   7   1      218.46      235.01      4.16 o 
  -3   7   1      251.16      277.56      4.47 o 
  -2   7   1     1549.09     1646.52     20.47 o 
  -1   7   1     2742.09     2845.55     34.42 o 
   0   7   1      185.32      175.62      3.52 o 
   1   7   1      433.12      517.83      6.77 o 
   2   7   1      573.42      625.09     10.18 o 
   3   7   1       26.83       39.19      1.71 o 
   4   7   1      144.29      126.08      2.90 o 
   5   7   1      189.18      201.66      5.09 o 
   6   7   1      170.95      166.77      4.59 o 
   7   7   1       51.07       49.91      3.04 o 
   8   7   1      225.24      208.57      7.48 o 
   9   7   1        2.78        2.61      1.84 o 
  10   7   1        2.92        1.28      2.18 o 
  11   7   1       16.12       40.48      4.16 o 
  12   7   1       62.55       75.62      5.62 o 
 -12   8   1       26.44       36.15      5.27 o 
 -11   8   1       42.82       41.56      4.23 o 
 -10   8   1      324.99      302.93      7.65 o 
  -9   8   1      312.56      304.28      7.37 o 
  -8   8   1     1369.18     1309.79     19.12 o 
  -7   8   1      298.51      294.99      7.29 o 
  -6   8   1      436.86      452.76      8.16 o 
  -5   8   1        9.88        3.92      1.29 o 
  -4   8   1      487.02      525.80      7.45 o 
  -3   8   1       67.91       72.03      2.33 o 
  -2   8   1      402.13      459.40      6.36 o 
  -1   8   1        5.05        3.42      1.10 o 
   0   8   1     3389.19     3529.69     42.42 o 
   1   8   1     1259.29     1263.92     14.74 o 
   2   8   1     2520.91     2665.58     32.37 o 
   3   8   1      985.63     1074.60     13.14 o 
   4   8   1      219.28      234.63      5.22 o 
   5   8   1      642.85      718.58      9.78 o 
   6   8   1     1251.34     1227.54     17.52 o 
   7   8   1      242.28      247.81     11.42 o 
   8   8   1     1386.53     1252.83     18.71 o 
   9   8   1       24.45       35.53      3.11 o 
  10   8   1       39.30       22.04      2.88 o 
  11   8   1       16.05       18.24      3.35 o 
  12   8   1        5.03        4.67      3.13 o 
 -12   9   1       78.47       95.67      7.15 o 
 -11   9   1       38.94       45.79      5.10 o 
 -10   9   1      195.51      207.91      7.09 o 
  -9   9   1      284.36      307.11     14.01 o 
  -8   9   1      102.89      110.06      4.34 o 
  -7   9   1        6.62        4.00      1.79 o 
  -6   9   1      119.62      133.91      4.89 o 
  -5   9   1      397.13      433.83      6.75 o 
  -4   9   1       14.64       17.53      1.46 o 
  -3   9   1      142.47      190.47      5.06 o 
  -2   9   1     3256.48     3599.79     39.34 o 
  -1   9   1      126.42      139.24      3.44 o 
   0   9   1       13.84       11.26      1.22 o 
   1   9   1      138.53      146.07      2.88 o 
   2   9   1      204.48      197.56      4.29 o 
   3   9   1     1238.55     1285.58     15.51 o 
   4   9   1      752.51      768.07     10.25 o 
   5   9   1      698.97      685.74     10.51 o 
   6   9   1      161.27      183.79      6.26 o 
   7   9   1      544.33      521.02      9.71 o 
   8   9   1      940.00      806.85     13.53 o 
   9   9   1        3.98        5.32      2.12 o 
  10   9   1        7.93       12.12      2.47 o 
  11   9   1       29.42       30.29      3.90 o 
  12   9   1        0.29       -3.88      2.59 o 
 -12  10   1        0.71       -3.87      2.64 o 
 -11  10   1       25.31       25.15      3.60 o 
 -10  10   1       28.40       14.89      2.71 o 
  -9  10   1      249.91      246.49      6.74 o 
  -8  10   1      128.49      138.41      4.93 o 
  -7  10   1      107.20      120.42      5.98 o 
  -6  10   1      392.46      372.82      7.44 o 
  -5  10   1      150.89      134.69      3.47 o 
  -4  10   1      368.94      351.10      5.83 o 
  -3  10   1       92.07       76.50      2.45 o 
  -2  10   1      166.86      213.17      4.66 o 
  -1  10   1        0.57       -0.17      1.03 o 
   0  10   1     1585.63     1619.39     20.98 o 
   1  10   1       11.19       11.12      1.20 o 
   2  10   1       26.44       24.70      1.48 o 
   3  10   1        8.17        9.42      1.26 o 
   4  10   1      133.88      153.28      4.16 o 
   5  10   1      303.03      279.26      7.63 o 
   6  10   1      230.86      229.62      6.64 o 
   7  10   1      119.53      118.92      4.81 o 
   8  10   1      670.80      623.35     11.47 o 
   9  10   1        2.94        3.06      2.03 o 
  10  10   1       56.56       50.25      3.82 o 
  11  10   1       24.51       15.32      3.46 o 
  12  10   1        2.93       -0.58      4.59 o 
 -12  11   1       18.02       16.62      5.22 o 
 -11  11   1        0.30       -3.45      2.81 o 
 -10  11   1       26.69       26.68      3.14 o 
  -9  11   1        7.66        7.47      2.31 o 
  -8  11   1      236.07      225.50      6.24 o 
  -7  11   1      947.37      935.71     14.67 o 
  -6  11   1        2.73        4.16      1.82 o 
  -5  11   1       31.51       30.88      2.03 o 
  -4  11   1       53.53       55.59      2.44 o 
  -3  11   1      734.32      713.72     10.57 o 
  -2  11   1      746.01      776.73     11.60 o 
  -1  11   1        6.36       13.67      1.63 o 
   0  11   1      149.24      142.40      3.56 o 
   1  11   1       14.10       33.50      1.65 o 
   2  11   1     2161.43     2201.39     25.16 o 
   3  11   1       34.81       21.21      1.59 o 
   4  11   1      266.00      258.17      4.98 o 
   5  11   1        6.57        7.98      1.72 o 
   6  11   1      948.55      844.14     23.04 o 
   7  11   1       28.53       32.12      2.81 o 
   8  11   1      722.31      667.90     12.06 o 
   9  11   1        0.00        1.05      2.20 o 
  10  11   1       65.75       62.74      8.06 o 
  11  11   1      231.57      245.41      9.84 o 
 -11  12   1      219.80      238.92      8.58 o 
 -10  12   1        0.61        0.51      3.11 o 
  -9  12   1       50.00       47.79      4.35 o 
  -8  12   1       17.73       14.67      2.87 o 
  -7  12   1      598.05      586.86     12.31 o 
  -6  12   1      570.51      554.62     11.73 o 
  -5  12   1       36.21       42.18      4.68 o 
  -4  12   1      193.03      201.17      5.14 o 
  -3  12   1      183.41      184.19      8.42 o 
  -2  12   1      274.78      264.70      5.65 o 
  -1  12   1      223.00      210.17      6.90 o 
   0  12   1      159.16      171.97      4.04 o 
   1  12   1      223.69      252.27      6.56 o 
   2  12   1       30.01       33.40      1.76 o 
   3  12   1      138.23      126.11      5.12 o 
   4  12   1       41.75       48.85      2.42 o 
   5  12   1       94.70       88.18      4.97 o 
   6  12   1        2.51        4.47      1.83 o 
   7  12   1      140.03      142.73      5.73 o 
   8  12   1       26.55       17.57      2.55 o 
   9  12   1        7.63        7.30      2.23 o 
  10  12   1       50.94       44.11      4.37 o 
  11  12   1      172.14      182.57      8.82 o 
 -11  13   1       56.57       65.52      8.00 o 
 -10  13   1        0.87        1.09      2.55 o 
  -9  13   1        5.89        5.61      2.71 o 
  -8  13   1      100.17       81.48      5.11 o 
  -7  13   1       87.23       80.19      5.06 o 
  -6  13   1        4.40        7.83      2.50 o 
  -5  13   1     1901.96     1898.55     29.05 o 
  -4  13   1      131.10      146.57      4.62 o 
  -3  13   1       44.35       32.07      2.83 o 
  -2  13   1     1076.07     1024.98     16.47 o 
  -1  13   1      111.69      139.38      5.02 o 
   0  13   1      165.13      151.41      5.26 o 
   1  13   1      166.03      166.93      6.19 o 
   2  13   1      142.53      170.21      5.57 o 
   3  13   1      255.01      262.90     10.03 o 
   4  13   1     1771.52     1581.54     21.75 o 
   5  13   1        0.94       -0.19      2.00 o 
   6  13   1      947.93      801.22     15.11 o 
   7  13   1       13.73       18.05      2.90 o 
   8  13   1      119.57      112.37      5.92 o 
   9  13   1       97.16      113.49      6.25 o 
  10  13   1      249.65      246.86      8.60 o 
  11  13   1       79.28       85.59      8.32 o 
 -10  14   1       23.82       24.82      3.89 o 
  -9  14   1        0.11        1.67      2.63 o 
  -8  14   1       34.60       38.68      6.02 o 
  -7  14   1        7.55        3.15      2.37 o 
  -6  14   1     2106.91     2118.45     34.09 o 
  -5  14   1       80.68       83.70      4.71 o 
  -4  14   1      604.15      575.69     11.75 o 
  -3  14   1     2782.33     2610.80     38.42 o 
  -2  14   1      164.72      148.42      5.94 o 
  -1  14   1      504.35      458.58     13.13 o 
   0  14   1      355.45      331.51      8.30 o 
   1  14   1     1171.12     1194.68     20.00 o 
   2  14   1      985.11      904.56     16.14 o 
   3  14   1      692.68      584.25     14.25 o 
   4  14   1      162.41      175.57      5.94 o 
   5  14   1      178.53      184.37      7.68 o 
   6  14   1        4.63       13.97      3.27 o 
   7  14   1      108.40      107.83      8.09 o 
   8  14   1       65.66       77.44      5.18 o 
   9  14   1        2.93        7.22      2.89 o 
  10  14   1       60.32       59.50      5.24 o 
 -10  15   1        0.02        0.11      3.16 o 
  -9  15   1       28.63       32.06      4.62 o 
  -8  15   1        2.08        1.91      2.87 o 
  -7  15   1      163.83      172.39      7.99 o 
  -6  15   1       40.66       49.00      4.89 o 
  -5  15   1        0.01        0.96      2.59 o 
  -4  15   1     1384.55     1294.56     21.70 o 
  -3  15   1      207.30      207.02      6.63 o 
  -2  15   1       11.10       19.80      2.90 o 
  -1  15   1      213.15      187.12      6.38 o 
   0  15   1       95.36       84.04      4.77 o 
   1  15   1     1917.28     1844.19     28.86 o 
   2  15   1       10.88        7.61      2.33 o 
   3  15   1      219.77      209.56      6.65 o 
   4  15   1     1518.89     1424.00     27.35 o 
   5  15   1     1144.17     1038.07     22.21 o 
   6  15   1       17.60       21.98      3.72 o 
   7  15   1        2.09        1.12      2.73 o 
   8  15   1        0.16       -0.28      2.79 o 
   9  15   1        7.49       13.08      3.85 o 
  10  15   1       29.28       36.73      5.80 o 
 -10  16   1      165.86      201.20     11.80 o 
  -9  16   1      367.99      388.45     12.98 o 
  -8  16   1        1.51       -0.60      2.82 o 
  -7  16   1       20.44       13.41      3.49 o 
  -6  16   1        2.81        2.34      2.77 o 
  -5  16   1       18.99       14.19      3.90 o 
  -4  16   1       12.67       12.29      2.68 o 
  -3  16   1       33.34       37.56      3.59 o 
  -2  16   1      702.09      663.96     15.45 o 
  -1  16   1      648.73      588.40     12.52 o 
   0  16   1       32.06       31.52      3.39 o 
   1  16   1     1351.77     1301.83     22.11 o 
   2  16   1      545.44      494.75     11.15 o 
   3  16   1       47.69       32.59      3.39 o 
   4  16   1      180.25      179.00      7.83 o 
   5  16   1       81.29       59.64      5.40 o 
   6  16   1       14.89        4.75      5.99 o 
   7  16   1        0.90       -1.55      2.59 o 
   8  16   1       62.16       82.18      6.60 o 
   9  16   1        3.20        1.51      3.22 o 
  -9  17   1       22.18       26.24      7.54 o 
  -8  17   1       85.01       86.89      6.90 o 
  -7  17   1      118.68      135.45      8.08 o 
  -6  17   1        0.04       -2.47      2.64 o 
  -5  17   1        4.44        9.53      3.40 o 
  -4  17   1      126.46       98.50      8.31 o 
  -3  17   1      326.92      318.25      8.79 o 
  -2  17   1      565.90      531.83     12.00 o 
  -1  17   1       67.68       64.26      4.55 o 
   0  17   1        0.05       -0.98      2.17 o 
   1  17   1       12.83       22.34      3.14 o 
   2  17   1       35.60       36.84      3.70 o 
   3  17   1       13.92        4.28      2.38 o 
   4  17   1       10.66        9.29      3.23 o 
   5  17   1       49.40       56.39      5.42 o 
   6  17   1        9.83       -1.47      2.74 o 
   7  17   1       27.10       25.38      4.31 o 
   8  17   1      390.13      463.34     14.50 o 
   9  17   1      167.49      198.82      9.61 o 
  -8  18   1        1.82        4.53      3.54 o 
  -7  18   1        7.50       10.51      3.75 o 
  -6  18   1        0.28        2.33      3.07 o 
  -5  18   1       15.20       15.00      3.72 o 
  -4  18   1       30.78       24.67      4.18 o 
  -3  18   1       48.56       46.72      4.14 o 
  -2  18   1       23.25       23.17      3.25 o 
  -1  18   1      141.86      141.17      6.38 o 
   0  18   1        2.12       -3.20      2.13 o 
   1  18   1      127.81      160.65      9.19 o 
   2  18   1      133.11      124.88      6.23 o 
   3  18   1       12.92       11.26      3.86 o 
   4  18   1        1.59        0.10      2.96 o 
   5  18   1        1.42       -1.94      2.86 o 
   6  18   1       21.17       17.47      4.06 o 
   7  18   1       56.87       76.46      6.66 o 
   8  18   1       26.76       39.91      5.49 o 
  -8  19   1       43.39       38.80      5.53 o 
  -7  19   1       43.49       57.65      6.08 o 
  -6  19   1       15.08       19.54      5.28 o 
  -5  19   1       14.48       10.74      3.76 o 
  -4  19   1        9.23       16.32      3.85 o 
  -3  19   1       15.26       15.72      3.09 o 
  -2  19   1        0.82       -0.07      2.40 o 
  -1  19   1      182.59      191.19      7.30 o 
   0  19   1       44.20       39.13      4.17 o 
   1  19   1      211.74      234.96      8.02 o 
   2  19   1      307.60      297.53      9.68 o 
   3  19   1      135.12      122.71      6.21 o 
   4  19   1       17.25       17.44      4.80 o 
   5  19   1       59.78       84.22     10.36 o 
   6  19   1       85.35      105.42      7.73 o 
   7  19   1       13.25       17.09      4.33 o 
  -7  20   1       43.37       54.77      6.17 o 
  -6  20   1        2.26       -4.35      4.11 o 
  -5  20   1       11.02        9.15      3.83 o 
  -4  20   1        1.79        1.38      3.26 o 
  -3  20   1       24.90       20.86      4.35 o 
  -2  20   1       55.30       58.35      4.88 o 
  -1  20   1       79.86       78.40      6.11 o 
   0  20   1       65.46       54.02      4.70 o 
   1  20   1        3.12       -0.61      2.39 o 
   2  20   1       60.63       73.37      5.27 o 
   3  20   1       11.96       11.84      3.87 o 
   4  20   1       12.21       11.25      3.82 o 
   5  20   1       81.45       85.42      7.12 o 
   6  20   1      230.04      224.17     10.22 o 
   7  20   1        5.91        7.02      4.95 o 
  -6  21   1       23.84       19.04      5.59 o 
  -5  21   1      136.29      152.22      9.39 o 
  -4  21   1      253.02      294.85     11.48 o 
  -3  21   1       25.19       25.74      5.14 o 
  -2  21   1        5.51        4.04      3.52 o 
  -1  21   1       20.35       20.83      5.61 o 
   0  21   1       37.50       39.13      4.52 o 
   1  21   1       25.58       33.33      4.26 o 
   2  21   1       14.50       13.28      3.36 o 
   3  21   1       15.85       18.31      4.52 o 
   4  21   1       93.03       93.60      7.49 o 
   5  21   1       22.29       25.26      5.86 o 
   6  21   1        1.53       -2.74      3.47 o 
  -5  22   1       38.64       31.57      6.26 o 
  -4  22   1       18.66        8.31      4.20 o 
  -3  22   1        2.76       -0.96      3.65 o 
  -2  22   1       23.42       24.88      4.89 o 
  -1  22   1      246.95      255.99      9.12 o 
   0  22   1       31.49       25.53      4.20 o 
   1  22   1      149.72      143.24      7.69 o 
   2  22   1       35.18       37.04      4.42 o 
   3  22   1      137.33      133.67      8.98 o 
   4  22   1       15.76       22.23      4.94 o 
  -3  23   1        9.85        7.88      4.33 o 
  -2  23   1      131.00      124.09      8.87 o 
  -1  23   1       81.36       98.47      6.62 o 
   0  23   1        7.47        7.65      3.40 o 
   1  23   1        4.24        0.99      3.15 o 
   2  23   1      119.19      114.48      8.71 o 
   3  23   1       20.30       11.05      5.24 o 
 -12   0   2       89.26       83.43      7.75 o 
 -10   0   2       42.58       49.13      5.55 o 
  -8   0   2       19.29       16.08      2.40 o 
  -6   0   2     2455.44     2560.90     40.66 o 
  -4   0   2     3141.89     3177.95     59.98 o 
  -2   0   2     1719.01     1682.15     31.86 o 
   0   0   2     3995.05     3149.29    490.07 o 
   2   0   2       81.28      112.56      3.23 o 
   4   0   2     4440.65     4607.90     70.46 o 
   6   0   2     3870.57     3990.48     62.34 o 
   8   0   2     1538.86     1490.74     33.71 o 
  10   0   2       57.31       74.50      6.83 o 
  12   0   2      257.80      275.58     16.69 o 
 -13   1   2        2.56       -5.64      4.11 o 
 -12   1   2       85.26       67.63      6.13 o 
 -11   1   2        2.37        4.32      2.52 o 
 -10   1   2      241.42      246.76      7.35 o 
  -9   1   2      267.84      268.54      7.25 o 
  -8   1   2      135.20      130.41      6.44 o 
  -7   1   2       66.94       45.50      3.43 o 
  -6   1   2      307.79      328.17      5.42 o 
  -5   1   2       29.23       29.95      1.54 o 
  -4   1   2       45.88       44.79      1.73 o 
  -3   1   2       44.16       35.05      2.33 o 
  -2   1   2    27093.88    25346.76    266.75 o 
  -1   1   2    10124.83     9692.19    124.12 o 
   0   1   2     2359.50     2396.68     31.30 o 
   1   1   2       22.70       32.47      1.17 o 
   2   1   2       74.76       63.21      1.73 o 
   3   1   2       17.38       17.20      1.13 o 
   4   1   2     1626.76     1690.26     19.44 o 
   5   1   2      781.93      822.10     10.64 o 
   6   1   2     2516.65     2537.96     28.95 o 
   7   1   2      336.51      361.50      6.17 o 
   8   1   2     2469.52     2338.52     34.76 o 
   9   1   2      132.13      113.80      5.41 o 
  10   1   2       10.37        7.67      2.40 o 
  11   1   2       84.49       91.71      8.27 o 
  12   1   2        0.07        0.82      2.46 o 
  13   1   2       37.42       37.99      4.53 o 
 -13   2   2       40.21       44.44      7.20 o 
 -12   2   2       97.86       98.80      5.97 o 
 -11   2   2      108.95      107.95      6.74 o 
 -10   2   2       99.07       93.54      5.11 o 
  -9   2   2        8.53        6.95      2.18 o 
  -8   2   2       76.91       72.53      3.37 o 
  -7   2   2       71.35       70.49      2.42 o 
  -6   2   2        3.11        7.09      1.06 o 
  -5   2   2      333.76      338.08      5.16 o 
  -4   2   2      305.89      284.39      4.33 o 
  -3   2   2     3191.09     3099.41     36.72 o 
  -2   2   2     2573.32     2545.03     30.06 o 
  -1   2   2    17480.81    15700.21    180.62 o 
   0   2   2      268.97      297.02      4.36 o 
   1   2   2     3708.70     3719.78     39.71 o 
   2   2   2       30.03       40.22      2.51 o 
   3   2   2        1.83        4.11      0.83 o 
   4   2   2      172.79      198.25      3.65 o 
   5   2   2       22.05       26.84      1.57 o 
   6   2   2       69.00       60.69      2.33 o 
   7   2   2      228.67      249.11      5.70 o 
   8   2   2      802.33      774.29     12.57 o 
   9   2   2      601.12      500.71     11.19 o 
  10   2   2        0.25        0.89      2.12 o 
  11   2   2       13.90       10.67      2.79 o 
  12   2   2       14.78       21.17      3.62 o 
  13   2   2        9.97       11.87      3.54 o 
 -13   3   2       43.07       53.47      7.63 o 
 -12   3   2       78.01       73.39      5.42 o 
 -11   3   2      106.24      100.77      6.70 o 
 -10   3   2        0.75        0.43      2.15 o 
  -9   3   2       68.71       67.11      3.63 o 
  -8   3   2      735.97      709.88     13.58 o 
  -7   3   2       36.32       37.19      2.11 o 
  -6   3   2        8.03       13.34      1.25 o 
  -5   3   2     1990.38     2078.16     23.48 o 
  -4   3   2      610.01      646.56      8.24 o 
  -3   3   2      319.50      292.10      4.26 o 
  -2   3   2     3418.45     3232.11     37.99 o 
  -1   3   2     1049.24     1002.43     12.61 o 
   0   3   2      488.94      438.80      7.18 o 
   1   3   2     2245.61     2218.91     24.23 o 
   2   3   2      221.34      195.99      3.62 o 
   3   3   2      368.75      355.27      6.62 o 
   4   3   2     1704.74     1689.70     19.51 o 
   5   3   2     3545.39     3954.64     43.43 o 
   6   3   2      280.58      274.60      4.89 o 
   7   3   2       29.91       31.48      2.43 o 
   8   3   2     1012.59      938.17     17.32 o 
   9   3   2      253.60      200.22      6.64 o 
  10   3   2        2.23        0.74      2.06 o 
  11   3   2       10.75       12.82      3.22 o 
  12   3   2       89.77       97.67      6.19 o 
  13   3   2       20.86       22.01      4.40 o 
 -13   4   2       23.79       16.35      5.62 o 
 -12   4   2       24.17       25.80      4.43 o 
 -11   4   2      222.98      214.63      7.40 o 
 -10   4   2      700.48      739.32     14.52 o 
  -9   4   2        9.97        8.43      2.01 o 
  -8   4   2      108.77       96.13      3.94 o 
  -7   4   2       23.73       34.04      2.37 o 
  -6   4   2        8.87        7.86      1.06 o 
  -5   4   2     1274.98     1272.48     15.14 o 
  -4   4   2      845.59      847.19     11.37 o 
  -3   4   2       82.71       92.84      2.22 o 
  -2   4   2     4844.75     4510.60     59.32 o 
  -1   4   2      523.85      552.72     11.39 o 
   0   4   2        7.02        5.85      0.76 o 
   1   4   2     4776.80     4524.27     53.21 o 
   2   4   2      573.59      547.84     13.22 o 
   3   4   2     3209.52     3312.32     39.81 o 
   4   4   2     1821.35     1990.01     22.72 o 
   5   4   2      105.66      132.25      3.00 o 
   6   4   2      327.29      346.28      5.67 o 
   7   4   2      242.57      261.98      6.04 o 
   8   4   2       15.67       10.59      1.97 o 
   9   4   2       24.80       30.33      3.29 o 
  10   4   2       93.55       94.94      5.45 o 
  11   4   2      123.52      133.54      8.58 o 
  12   4   2      304.28      312.69      9.83 o 
 -13   5   2        0.01        1.98      4.69 o 
 -12   5   2       59.07       46.07      5.34 o 
 -11   5   2      472.28      453.58     11.11 o 
 -10   5   2      343.30      371.21      9.49 o 
  -9   5   2      442.57      448.90      8.89 o 
  -8   5   2       19.92       21.26      2.30 o 
  -7   5   2      487.81      459.62     14.97 o 
  -6   5   2        0.27        0.15      0.85 o 
  -5   5   2      612.18      689.18      9.88 o 
  -4   5   2     1395.12     1274.30     15.01 o 
  -3   5   2      152.25      128.83      3.00 o 
  -2   5   2      775.81      754.59      9.20 o 
  -1   5   2       76.91       76.67      2.84 o 
   0   5   2      426.56      444.93      5.84 o 
   1   5   2      257.78      274.02      4.13 o 
   2   5   2     2534.88     2511.10     50.27 o 
   3   5   2        9.71       12.18      1.57 o 
   4   5   2     1437.44     1640.46     19.15 o 
   5   5   2      654.76      678.65      9.24 o 
   6   5   2       75.63       56.06      5.52 o 
   7   5   2        4.03        9.51      1.80 o 
   8   5   2       39.14       33.59      2.81 o 
   9   5   2      545.01      470.29      9.49 o 
  10   5   2      127.69      143.89      6.44 o 
  11   5   2        0.04       -0.93      2.31 o 
  12   5   2      176.30      201.74      7.98 o 
 -13   6   2      194.99      229.20     10.26 o 
 -12   6   2        1.23       -1.96      3.18 o 
 -11   6   2       19.04       11.60      3.01 o 
 -10   6   2       99.66       88.48      5.10 o 
  -9   6   2        8.70        5.98      2.02 o 
  -8   6   2      205.63      195.10      5.38 o 
  -7   6   2       81.26       85.60      3.84 o 
  -6   6   2      645.68      712.63     10.42 o 
  -5   6   2      177.39      181.09      3.63 o 
  -4   6   2     1202.71     1252.72     16.46 o 
  -3   6   2      425.85      431.82      6.10 o 
  -2   6   2      656.54      639.53      8.13 o 
  -1   6   2      123.85      136.13      2.63 o 
   0   6   2     1146.54     1132.84     13.16 o 
   1   6   2      579.69      576.34      7.45 o 
   2   6   2       80.89       61.34      2.25 o 
   3   6   2      411.93      398.70      6.55 o 
   4   6   2        2.01       -0.34      0.89 o 
   5   6   2      305.68      334.50      5.52 o 
   6   6   2        7.12       11.88      1.84 o 
   7   6   2      842.77      841.41     13.38 o 
   8   6   2      800.44      802.74     13.32 o 
   9   6   2      827.85      740.93     12.96 o 
  10   6   2        1.69        1.70      3.36 o 
  11   6   2       45.61       47.32      4.45 o 
  12   6   2        1.71       12.27      4.29 o 
 -12   7   2        0.23       -3.16      3.27 o 
 -11   7   2       13.05       14.07      3.27 o 
 -10   7   2      271.87      247.67      6.83 o 
  -9   7   2      141.08      147.31      5.09 o 
  -8   7   2      476.48      471.67      9.04 o 
  -7   7   2      152.72      162.37      5.45 o 
  -6   7   2       35.68       34.98      2.44 o 
  -5   7   2       58.15       68.65      2.74 o 
  -4   7   2     2677.66     2787.83     31.07 o 
  -3   7   2      289.01      297.54      4.80 o 
  -2   7   2      600.33      634.77      8.22 o 
  -1   7   2      134.00      138.52      2.71 o 
   0   7   2     2093.10     2137.22     23.79 o 
   1   7   2      386.45      382.12      5.50 o 
   2   7   2       24.90       25.30      1.62 o 
   3   7   2      725.26      886.86     12.43 o 
   4   7   2      822.04      940.52     12.03 o 
   5   7   2      101.46      105.26      2.82 o 
   6   7   2      942.73      893.25     13.69 o 
   7   7   2      464.19      428.47      9.88 o 
   8   7   2       71.00       63.44      3.71 o 
   9   7   2       11.44       12.78      2.33 o 
  10   7   2       42.94       48.35      4.26 o 
  11   7   2      100.57      108.39      6.23 o 
  12   7   2        8.00       11.99      3.21 o 
 -12   8   2      186.41      212.46     11.45 o 
 -11   8   2      204.22      193.83      9.65 o 
 -10   8   2        1.35        1.82      2.32 o 
  -9   8   2     1191.52     1077.44     18.63 o 
  -8   8   2        1.11       -0.46      1.74 o 
  -7   8   2      599.77      591.82     10.19 o 
  -6   8   2      196.38      194.65      6.48 o 
  -5   8   2      530.18      523.63      8.59 o 
  -4   8   2     1546.58     1702.11     19.91 o 
  -3   8   2      403.82      441.96      6.44 o 
  -2   8   2     2148.37     2296.09     25.72 o 
  -1   8   2     2660.60     2626.42     33.23 o 
   0   8   2     1375.98     1423.85     16.49 o 
   1   8   2     1534.38     1630.76     18.76 o 
   2   8   2      619.81      662.48     15.26 o 
   3   8   2     1052.47     1084.90     14.87 o 
   4   8   2        0.33        0.30      0.87 o 
   5   8   2       10.28       16.61      1.47 o 
   6   8   2      543.61      507.36      9.20 o 
   7   8   2      673.25      622.49     10.95 o 
   8   8   2        0.00       -2.12      1.68 o 
   9   8   2      637.03      619.01     11.70 o 
  10   8   2       22.07       23.98      4.07 o 
  11   8   2       27.77       42.92      4.40 o 
  12   8   2       11.66        9.98      3.30 o 
 -12   9   2       13.58        8.53      7.08 o 
 -11   9   2       13.02       10.28      4.13 o 
 -10   9   2      229.57      239.56      6.85 o 
  -9   9   2      187.39      185.93      8.98 o 
  -8   9   2     2035.63     2042.25     27.60 o 
  -7   9   2      965.12     1020.86     15.40 o 
  -6   9   2     1248.25     1276.03     20.35 o 
  -5   9   2        0.31        1.73      1.10 o 
  -4   9   2      205.66      208.07      4.16 o 
  -3   9   2      146.93      188.55      4.17 o 
  -2   9   2      930.52      997.90     12.27 o 
  -1   9   2      630.67      702.00     10.38 o 
   0   9   2      420.42      475.97      7.67 o 
   1   9   2     1618.59     1701.05     19.64 o 
   2   9   2      121.13      146.40      3.20 o 
   3   9   2      216.92      204.49      4.05 o 
   4   9   2       19.52       15.69      1.62 o 
   5   9   2        8.93        8.15      1.30 o 
   6   9   2      331.35      315.99      6.92 o 
   7   9   2     1252.74     1221.54     18.20 o 
   8   9   2        1.80        0.42      1.76 o 
   9   9   2      136.68      118.62      5.32 o 
  10   9   2       57.23       49.31      3.88 o 
  11   9   2        7.31       10.46      3.14 o 
  12   9   2        1.99        3.75      3.13 o 
 -12  10   2       96.95       98.51     10.16 o 
 -11  10   2        3.20       -1.89      3.07 o 
 -10  10   2       73.50       77.45      6.61 o 
  -9  10   2     1964.56     1880.48     26.43 o 
  -8  10   2      244.24      251.08      6.89 o 
  -7  10   2      481.55      473.17     10.28 o 
  -6  10   2      253.54      247.67      5.91 o 
  -5  10   2       29.49       22.98      1.90 o 
  -4  10   2      738.94      742.06     10.10 o 
  -3  10   2      374.54      371.10      6.43 o 
  -2  10   2       27.99       17.72      1.78 o 
  -1  10   2      799.29      817.36     13.93 o 
   0  10   2      552.44      623.52      9.84 o 
   1  10   2     2703.06     3102.15     34.40 o 
   2  10   2      860.95      816.27     10.67 o 
   3  10   2        2.45        1.16      0.97 o 
   4  10   2      143.22      165.08      4.31 o 
   5  10   2      246.61      202.29     11.02 o 
   6  10   2       81.40       57.63      3.64 o 
   7  10   2      317.59      338.01      7.61 o 
   8  10   2        5.39        7.33      2.16 o 
   9  10   2        6.22        6.79      2.65 o 
  10  10   2       20.04       24.43      3.09 o 
  11  10   2        1.38       -0.62      2.67 o 
 -12  11   2        5.02        1.69      6.68 o 
 -11  11   2       37.44       35.78      6.16 o 
 -10  11   2        7.97        6.96      2.78 o 
  -9  11   2        7.30        4.10      2.18 o 
  -8  11   2        4.27        1.76      1.92 o 
  -7  11   2        0.59       -1.59      1.74 o 
  -6  11   2      318.73      310.43      6.81 o 
  -5  11   2      408.41      415.15      6.93 o 
  -4  11   2      622.70      638.25      9.13 o 
  -3  11   2      600.93      609.40     11.39 o 
  -2  11   2      220.74      247.24      5.37 o 
  -1  11   2      141.53      173.49      4.31 o 
   0  11   2      914.28      905.40     13.09 o 
   1  11   2      632.22      696.50      9.28 o 
   2  11   2      121.79      131.25      3.26 o 
   3  11   2      254.24      225.82      5.18 o 
   4  11   2      527.91      509.76      7.89 o 
   5  11   2       72.86       63.80      3.31 o 
   6  11   2     1456.69     1457.36     20.74 o 
   7  11   2       45.21       72.37      4.37 o 
   8  11   2      477.53      466.22     10.68 o 
   9  11   2       33.21       40.32      3.47 o 
  10  11   2        7.76       10.44      2.92 o 
  11  11   2        4.79        4.96      3.14 o 
 -11  12   2        7.85        5.70      3.58 o 
 -10  12   2      140.06      162.30      7.06 o 
  -9  12   2       25.73       24.61      3.45 o 
  -8  12   2      410.45      397.18      9.92 o 
  -7  12   2      282.95      283.46      8.65 o 
  -6  12   2      215.58      221.60      6.81 o 
  -5  12   2       36.61       28.76      2.49 o 
  -4  12   2      412.95      417.03      7.91 o 
  -3  12   2        9.21        8.55      1.69 o 
  -2  12   2      598.24      558.16      9.36 o 
  -1  12   2      147.83      158.19      5.39 o 
   0  12   2        8.66       12.94      1.62 o 
   1  12   2      257.34      243.07      5.30 o 
   2  12   2     1370.81     1389.99     16.98 o 
   3  12   2      200.81      206.41      4.86 o 
   4  12   2      313.48      314.86      5.85 o 
   5  12   2        1.81       -0.56      1.54 o 
   6  12   2      112.61      105.53      5.14 o 
   7  12   2       44.14       37.32      4.00 o 
   8  12   2       46.10       36.94      3.25 o 
   9  12   2        4.63        4.54      2.17 o 
  10  12   2        8.85        7.55      2.53 o 
  11  12   2       33.40       44.65      6.86 o 
 -11  13   2       74.42       88.51      7.13 o 
 -10  13   2       10.34        9.28      3.14 o 
  -9  13   2        2.39        1.01      2.57 o 
  -8  13   2       47.17       42.70      4.01 o 
  -7  13   2      911.23      867.39     16.30 o 
  -6  13   2      216.20      218.66      6.95 o 
  -5  13   2      622.43      602.21     12.11 o 
  -4  13   2       34.55       32.56      2.66 o 
  -3  13   2       37.44       32.13      2.56 o 
  -2  13   2      104.27       86.76      3.60 o 
  -1  13   2      101.73      104.02      3.89 o 
   0  13   2       27.26       24.60      2.04 o 
   1  13   2      636.65      606.74      9.96 o 
   2  13   2      547.00      561.69     11.29 o 
   3  13   2      150.16      185.47      7.26 o 
   4  13   2     2903.59     2899.44     37.01 o 
   5  13   2      158.03      178.90      6.06 o 
   6  13   2       14.37       11.41      2.59 o 
   7  13   2      281.64      246.09      7.70 o 
   8  13   2        3.26        1.60      2.36 o 
   9  13   2        9.39        2.43      2.54 o 
  10  13   2       77.68       81.45      5.74 o 
 -10  14   2        0.67       -5.32      3.98 o 
  -9  14   2      160.72      168.82      7.14 o 
  -8  14   2        9.09        6.41      2.69 o 
  -7  14   2      189.19      186.77      6.80 o 
  -6  14   2       39.48       37.61      3.72 o 
  -5  14   2       98.83       71.55      4.48 o 
  -4  14   2       76.20       65.56      3.56 o 
  -3  14   2      275.13      272.77      6.32 o 
  -2  14   2     1125.06     1084.96     18.60 o 
  -1  14   2        8.86        6.16      2.12 o 
   0  14   2       43.54       44.19      3.50 o 
   1  14   2      263.96      234.40      6.87 o 
   2  14   2     1803.09     1675.17     26.42 o 
   3  14   2      129.14      118.66      9.47 o 
   4  14   2        4.61        5.99      2.20 o 
   5  14   2      496.28      433.62     14.68 o 
   6  14   2      367.59      335.64     10.83 o 
   7  14   2        0.28        0.58      2.62 o 
   8  14   2        3.81        6.46      3.02 o 
   9  14   2       12.39       15.07      3.87 o 
  10  14   2        0.31        4.98      3.45 o 
 -10  15   2        6.09        2.67      4.55 o 
  -9  15   2        2.12        7.05      4.52 o 
  -8  15   2        0.99        1.58      4.36 o 
  -7  15   2       56.25       61.58      5.41 o 
  -6  15   2       73.12       69.57      5.65 o 
  -5  15   2      736.52      683.59     16.37 o 
  -4  15   2      191.98      171.71     11.24 o 
  -3  15   2      341.55      342.26      8.71 o 
  -2  15   2      431.78      415.50      9.80 o 
  -1  15   2      466.66      450.45     10.30 o 
   0  15   2      978.99      929.76     16.89 o 
   1  15   2      948.50      880.37     16.25 o 
   2  15   2       64.20       64.87      5.06 o 
   3  15   2        6.62        6.29      2.24 o 
   4  15   2       14.90       19.76      3.57 o 
   5  15   2      218.64      217.46     13.13 o 
   6  15   2       73.58       93.06      6.52 o 
   7  15   2        5.29        3.95      2.84 o 
   8  15   2        5.95        7.92      4.24 o 
   9  15   2        0.66        0.90      3.05 o 
  10  15   2       49.14       76.58      7.53 o 
  -9  16   2       45.01       45.20      5.94 o 
  -8  16   2        0.35        3.88      2.99 o 
  -7  16   2       85.72       77.93      6.18 o 
  -6  16   2       69.67       58.67      5.38 o 
  -5  16   2       21.50       19.23      3.79 o 
  -4  16   2       56.61       61.17      5.74 o 
  -3  16   2      149.42      136.17      5.76 o 
  -2  16   2     1928.00     1841.43     29.26 o 
  -1  16   2        2.46       -1.05      2.01 o 
   0  16   2       58.10       44.68      3.77 o 
   1  16   2      602.11      606.07     12.78 o 
   2  16   2       99.41       94.63      6.42 o 
   3  16   2      207.91      181.97      8.85 o 
   4  16   2        9.96       14.65      3.43 o 
   5  16   2        0.54        0.42      2.66 o 
   6  16   2       79.79       85.61      6.49 o 
   7  16   2       32.59       38.65      4.77 o 
   8  16   2      278.84      288.80     11.11 o 
   9  16   2      297.45      344.11     12.48 o 
  -9  17   2      397.19      475.48     22.46 o 
  -8  17   2        4.63        3.89      3.52 o 
  -7  17   2      129.71      123.27      7.80 o 
  -6  17   2       90.20       91.77      7.46 o 
  -5  17   2      148.13      159.95     10.20 o 
  -4  17   2      432.58      399.97     12.16 o 
  -3  17   2       17.74       17.22      2.97 o 
  -2  17   2      229.05      254.33      7.93 o 
  -1  17   2       12.74       17.41      3.00 o 
   0  17   2      503.77      483.77     11.82 o 
   1  17   2      455.11      402.72     10.16 o 
   2  17   2      621.79      631.59     13.45 o 
   3  17   2       33.54       24.60      3.27 o 
   4  17   2       35.22       41.50      9.26 o 
   5  17   2        3.01        5.50      3.09 o 
   6  17   2       15.88       10.79      3.48 o 
   7  17   2       19.58       10.25      4.90 o 
   8  17   2      250.48      249.71     10.52 o 
   9  17   2       16.32       21.24      4.70 o 
  -8  18   2      172.04      189.54      9.46 o 
  -7  18   2       61.99       62.01      6.08 o 
  -6  18   2        0.15        0.94      3.06 o 
  -5  18   2        9.47        2.64      3.19 o 
  -4  18   2       19.84       15.26      3.72 o 
  -3  18   2      119.06      109.73      5.73 o 
  -2  18   2        2.13        5.99      2.72 o 
  -1  18   2        2.06       -1.19      2.27 o 
   0  18   2      241.03      212.25      7.46 o 
   1  18   2      366.14      343.82     14.14 o 
   2  18   2       24.50       24.35      4.29 o 
   3  18   2       31.66       42.46      4.09 o 
   4  18   2       10.61        6.63      3.26 o 
   5  18   2       30.42       44.50      5.16 o 
   6  18   2       41.38       64.34      6.11 o 
   7  18   2       23.73       35.10      5.15 o 
   8  18   2       25.44       27.83      8.62 o 
  -8  19   2       73.47       78.54      7.08 o 
  -7  19   2       68.85       80.87      6.88 o 
  -6  19   2      191.40      226.60     10.51 o 
  -5  19   2       16.64       21.21      4.31 o 
  -4  19   2        8.67        4.62      3.47 o 
  -3  19   2       35.02       21.60      3.48 o 
  -2  19   2       34.57       14.74      3.16 o 
  -1  19   2       26.39       24.42      3.57 o 
   0  19   2      294.27      273.22      8.74 o 
   1  19   2      140.39      144.66      6.55 o 
   2  19   2       55.48       53.05      4.53 o 
   3  19   2      168.79      161.17      8.70 o 
   4  19   2       19.37       10.18      3.77 o 
   5  19   2        5.29       14.49      3.94 o 
   6  19   2       95.55      121.46      8.32 o 
   7  19   2        0.54        4.66      3.68 o 
  -7  20   2       26.74       36.33      8.86 o 
  -6  20   2       40.08       55.57      6.11 o 
  -5  20   2       39.14       41.51      5.44 o 
  -4  20   2      138.99      157.64      9.17 o 
  -3  20   2       78.03       85.12      8.88 o 
  -2  20   2      227.66      221.85      9.48 o 
  -1  20   2       22.93       18.97      3.54 o 
   0  20   2      162.41      164.93      7.26 o 
   1  20   2        6.64        7.44      2.92 o 
   2  20   2        0.81        0.24      2.56 o 
   3  20   2       63.40       76.36      9.05 o 
   4  20   2        4.66        6.80      3.71 o 
   5  20   2       78.91       87.78      7.37 o 
   6  20   2       47.25       33.20      5.28 o 
  -6  21   2       36.74       52.12      6.21 o 
  -5  21   2       47.03       54.18      6.32 o 
  -4  21   2        2.40        3.53      3.67 o 
  -3  21   2        1.19       -3.82      3.16 o 
  -2  21   2      155.90      176.24     10.17 o 
  -1  21   2       66.91       63.20      5.30 o 
   0  21   2      175.64      180.13     13.45 o 
   1  21   2       54.34       44.23      4.51 o 
   2  21   2       12.68       12.08      3.35 o 
   3  21   2       26.84       18.46      4.50 o 
   4  21   2       25.88       23.52      4.80 o 
   5  21   2       21.81       26.50      5.14 o 
  -4  22   2        2.77        5.30      3.97 o 
  -3  22   2       97.25       94.04      7.71 o 
  -2  22   2      117.79      105.08      9.30 o 
  -1  22   2       56.18       66.29      5.58 o 
   0  22   2      241.05      260.76     10.49 o 
   1  22   2       50.19       46.27      5.39 o 
   2  22   2       86.36       83.46      7.34 o 
   3  22   2       69.77       59.33      6.46 o 
   4  22   2        1.65       -3.31      3.46 o 
  -2  23   2        0.58       -2.47      3.07 o 
  -1  23   2      128.42      120.73      7.36 o 
   0  23   2        9.05        3.79      3.38 o 
   1  23   2        4.27        3.33      3.16 o 
   2  23   2       19.84       22.27      4.94 o 
 -13   0   3      391.73      380.58     22.75 o 
 -11   0   3      655.39      634.00     20.36 o 
  -9   0   3      827.80      858.55     21.79 o 
  -7   0   3      496.38      506.58     10.72 o 
  -5   0   3      105.02       88.51      4.00 o 
  -3   0   3      458.66      437.15     10.32 o 
  -1   0   3    78205.28    69522.88   1376.42 o 
   1   0   3     1406.66     1257.94     20.37 o 
   3   0   3     1268.68     1227.77     20.67 o 
   5   0   3       33.30       30.21      2.53 o 
   7   0   3      271.06      269.01      7.53 o 
   9   0   3     2589.67     2323.58     50.15 o 
  11   0   3       41.31       36.40      7.28 o 
 -13   1   3       56.69       62.61     12.04 o 
 -12   1   3        0.84       -0.57      5.20 o 
 -11   1   3      916.57      872.68     19.55 o 
 -10   1   3       18.79       16.61      2.88 o 
  -9   1   3       78.55       75.49      4.95 o 
  -8   1   3       35.54       41.58      2.64 o 
  -7   1   3        4.30        1.62      1.10 o 
  -6   1   3     1332.55     1387.35     18.19 o 
  -5   1   3      412.72      455.90      6.48 o 
  -4   1   3       48.76       47.51      2.36 o 
  -3   1   3       44.80       43.42      1.41 o 
  -2   1   3     2841.92     2754.35     32.62 o 
  -1   1   3    66426.72    57979.82   1059.95 o 
   0   1   3      404.51      400.64      8.47 o 
   1   1   3       58.27       57.21      2.93 o 
   2   1   3      489.11      507.68      6.79 o 
   3   1   3     1102.97     1072.90     13.00 o 
   4   1   3      691.79      713.39      9.48 o 
   5   1   3       38.34       29.79      1.77 o 
   6   1   3        9.94       12.22      1.42 o 
   7   1   3      116.68      132.39      3.60 o 
   8   1   3       58.95       63.49      4.14 o 
   9   1   3     1139.61     1010.05     18.37 o 
  10   1   3       75.29       68.89      4.78 o 
  11   1   3        4.14        4.41      2.63 o 
  12   1   3        4.21        1.61      2.62 o 
 -13   2   3       21.47       17.01      5.81 o 
 -12   2   3       86.50       89.99      8.50 o 
 -11   2   3      579.47      571.94     14.82 o 
 -10   2   3      249.87      235.40      7.48 o 
  -9   2   3       25.21       23.91      4.08 o 
  -8   2   3       41.17       35.34      2.55 o 
  -7   2   3      175.16      192.89      6.69 o 
  -6   2   3     1460.14     1513.06     17.95 o 
  -5   2   3       31.88       25.90      2.31 o 
  -4   2   3      662.14      641.09      9.10 o 
  -3   2   3       12.00       16.36      1.89 o 
  -2   2   3     4494.65     4399.48     46.87 o 
  -1   2   3    10993.68    10607.55    125.31 o 
   0   2   3      740.56      754.04     17.96 o 
   1   2   3      264.07      248.43      3.87 o 
   2   2   3      591.51      590.85      7.70 o 
   3   2   3     1382.71     1419.16     16.64 o 
   4   2   3     1397.39     1505.62     17.84 o 
   5   2   3      171.84      205.57      4.14 o 
   6   2   3      410.58      424.14      6.88 o 
   7   2   3       17.16       15.24      1.99 o 
   8   2   3      549.92      521.43      9.71 o 
   9   2   3      345.89      286.06      8.22 o 
  10   2   3        1.29       -0.58      2.05 o 
  11   2   3       13.77       17.83      3.19 o 
  12   2   3      340.10      382.17     11.07 o 
 -13   3   3      121.75      128.95     10.65 o 
 -12   3   3      204.26      221.14     11.97 o 
 -11   3   3      266.98      239.27     13.90 o 
 -10   3   3       64.92       66.92      4.49 o 
  -9   3   3      163.67      163.13      7.09 o 
  -8   3   3        3.89        5.14      1.66 o 
  -7   3   3        1.69        1.07      1.09 o 
  -6   3   3       13.29       19.99      1.52 o 
  -5   3   3        0.01       -0.81      0.85 o 
  -4   3   3      114.17      114.20      2.66 o 
  -3   3   3       43.27       30.53      1.46 o 
  -2   3   3      425.32      393.91      5.33 o 
  -1   3   3       21.73       13.67      1.05 o 
   0   3   3     1056.63     1029.35     13.16 o 
   1   3   3     1209.24     1189.14     13.81 o 
   2   3   3     1304.55     1260.30     16.06 o 
   3   3   3       26.74       23.53      1.59 o 
   4   3   3     1341.32     1470.56     19.23 o 
   5   3   3       91.75       93.59      2.75 o 
   6   3   3       23.89       15.86      1.49 o 
   7   3   3     1379.15     1298.21     18.65 o 
   8   3   3      409.92      364.00      9.69 o 
   9   3   3       23.00       19.61      3.85 o 
  10   3   3      107.53      120.95      6.21 o 
  11   3   3      168.34      162.01      6.80 o 
  12   3   3       13.89       14.82      3.36 o 
 -13   4   3        1.20        2.83      5.13 o 
 -12   4   3       71.99       80.43      8.33 o 
 -11   4   3      138.18      124.75      9.44 o 
 -10   4   3      283.07      276.69      8.00 o 
  -9   4   3      850.26      863.17     13.76 o 
  -8   4   3        5.84        5.09      1.71 o 
  -7   4   3       37.33       47.59      2.26 o 
  -6   4   3      395.00      388.57      6.14 o 
  -5   4   3     1702.86     1748.08     23.29 o 
  -4   4   3      357.26      415.94      6.56 o 
  -3   4   3      483.49      465.27      8.07 o 
  -2   4   3      565.64      555.21      7.84 o 
  -1   4   3       21.05       28.17      1.49 o 
   0   4   3     1112.64     1096.31     14.15 o 
   1   4   3        3.74        4.69      0.85 o 
   2   4   3     3729.77     3743.35     40.71 o 
   3   4   3     2729.49     2919.37     32.41 o 
   4   4   3      142.63      169.65      3.92 o 
   5   4   3       98.87       91.38      2.74 o 
   6   4   3      243.51      254.46      4.93 o 
   7   4   3      228.40      250.44      6.08 o 
   8   4   3       14.77       21.57      2.74 o 
   9   4   3       13.13       10.19      3.15 o 
  10   4   3       48.44       47.44      4.15 o 
  11   4   3       23.73       22.64      3.45 o 
  12   4   3        1.25        0.93      2.74 o 
 -13   5   3       59.36       61.41      8.37 o 
 -12   5   3      281.04      275.86     13.02 o 
 -11   5   3      336.38      354.89     11.41 o 
 -10   5   3        7.17        3.42      2.43 o 
  -9   5   3      485.01      520.63      9.76 o 
  -8   5   3      135.51      124.46      4.34 o 
  -7   5   3      110.43      112.43      3.93 o 
  -6   5   3     1232.33     1319.81     16.12 o 
  -5   5   3     2261.40     2377.50     34.01 o 
  -4   5   3     1799.28     1824.57     20.86 o 
  -3   5   3      403.85      452.13      8.14 o 
  -2   5   3        0.33        4.01      2.04 o 
  -1   5   3        1.04        1.09      0.90 o 
   0   5   3      695.10      695.46      8.71 o 
   1   5   3       21.98       20.05      1.43 o 
   2   5   3       76.17       79.05      2.25 o 
   3   5   3      435.25      465.33      6.79 o 
   4   5   3      326.15      404.07      9.37 o 
   5   5   3      235.47      259.01      4.86 o 
   6   5   3      263.56      257.44      5.93 o 
   7   5   3      293.30      252.78      7.37 o 
   8   5   3      491.97      452.95      9.10 o 
   9   5   3      127.04       97.21      4.67 o 
  10   5   3        1.46       -2.90      1.93 o 
  11   5   3      204.41      200.99      8.62 o 
  12   5   3      242.85      240.74      8.73 o 
 -13   6   3       28.53       32.65      6.84 o 
 -12   6   3        9.40       -5.85      5.13 o 
 -11   6   3        3.30        2.61      3.32 o 
 -10   6   3      347.80      308.69     10.11 o 
  -9   6   3      244.99      253.11      8.07 o 
  -8   6   3     1262.93     1315.83     21.01 o 
  -7   6   3      941.31      954.01     22.63 o 
  -6   6   3      842.46      833.76     11.09 o 
  -5   6   3      118.86      121.70      3.11 o 
  -4   6   3        8.52       10.11      1.31 o 
  -3   6   3     1369.68     1497.35     19.10 o 
  -2   6   3      200.18      218.91      3.85 o 
  -1   6   3      117.66      133.93      2.79 o 
   0   6   3       50.12       54.97      1.86 o 
   1   6   3      532.91      552.20      7.43 o 
   2   6   3     3066.93     3194.98     38.84 o 
   3   6   3      618.10      707.93      9.46 o 
   4   6   3      258.06      275.95      5.43 o 
   5   6   3      106.45      106.09      3.01 o 
   6   6   3      922.19      912.11     14.04 o 
   7   6   3     1098.33     1053.48     16.10 o 
   8   6   3      198.50      174.33      5.42 o 
   9   6   3       70.08       70.78      4.10 o 
  10   6   3      163.52      152.63      6.50 o 
  11   6   3      142.19      144.50      7.28 o 
  12   6   3        3.28        0.28      2.81 o 
 -12   7   3      108.97      118.17      9.84 o 
 -11   7   3       22.59       15.62      8.72 o 
 -10   7   3      159.98      161.37      7.28 o 
  -9   7   3      742.97      760.94     13.36 o 
  -8   7   3      413.73      406.78     15.20 o 
  -7   7   3      235.51      238.78      5.77 o 
  -6   7   3      117.00      124.81      3.37 o 
  -5   7   3        2.98       -0.51      0.98 o 
  -4   7   3      336.95      360.73      5.76 o 
  -3   7   3      743.58      783.67     16.24 o 
  -2   7   3       10.87       14.19      1.67 o 
  -1   7   3      117.05      122.11      2.76 o 
   0   7   3        7.51        4.55      0.92 o 
   1   7   3      504.21      540.38      7.42 o 
   2   7   3       10.21       20.60      1.54 o 
   3   7   3       11.91       17.59      1.43 o 
   4   7   3      325.43      308.70      6.45 o 
   5   7   3     1437.37     1479.46     20.32 o 
   6   7   3      707.85      731.76     11.99 o 
   7   7   3      141.44      140.00      4.74 o 
   8   7   3       11.52       15.83      2.33 o 
   9   7   3       94.56       86.42      4.55 o 
  10   7   3        2.47       -0.08      2.76 o 
  11   7   3       31.64       37.01      4.17 o 
  12   7   3       43.88       46.95      6.95 o 
 -12   8   3        2.16       -3.24      3.66 o 
 -11   8   3        4.42        1.91      3.95 o 
 -10   8   3      278.80      301.11      9.18 o 
  -9   8   3      473.70      488.71      9.68 o 
  -8   8   3      510.23      503.54      9.52 o 
  -7   8   3        0.96       -2.35      1.57 o 
  -6   8   3       51.76       58.13      2.55 o 
  -5   8   3      226.84      238.53      7.96 o 
  -4   8   3      948.98     1067.20     13.37 o 
  -3   8   3      895.80      919.39     11.64 o 
  -2   8   3      259.57      261.86      5.10 o 
  -1   8   3       24.29       16.76      1.26 o 
   0   8   3     2058.39     2175.31     24.58 o 
   1   8   3     1512.80     1658.87     21.44 o 
   2   8   3      175.89      192.04      3.85 o 
   3   8   3      392.86      379.48      6.14 o 
   4   8   3        4.50        0.97      1.02 o 
   5   8   3      110.29      122.80      3.39 o 
   6   8   3       80.08       71.68      3.65 o 
   7   8   3      177.50      182.32      9.12 o 
   8   8   3        3.21       -1.97      1.63 o 
   9   8   3       56.65       41.26      3.61 o 
  10   8   3        9.82       22.04      3.67 o 
  11   8   3       10.74       11.82      3.13 o 
  12   8   3        4.40        7.22      3.16 o 
 -12   9   3      147.32      158.40      9.17 o 
 -11   9   3        5.83       -1.34      3.25 o 
 -10   9   3      130.50      154.69      6.54 o 
  -9   9   3       46.66       44.83      3.42 o 
  -8   9   3     1229.77     1182.08     17.68 o 
  -7   9   3     1040.40     1002.13     15.19 o 
  -6   9   3      244.18      246.74      6.65 o 
  -5   9   3      130.00      127.97      3.47 o 
  -4   9   3       19.54       22.45      1.75 o 
  -3   9   3       22.21       18.25      1.55 o 
  -2   9   3       47.52       51.69      2.08 o 
  -1   9   3      433.77      501.82      7.11 o 
   0   9   3      264.72      274.43      4.63 o 
   1   9   3      170.93      172.86      3.58 o 
   2   9   3     1804.32     2011.56     23.30 o 
   3   9   3        5.29        0.85      0.99 o 
   4   9   3       79.44       65.31      2.66 o 
   5   9   3       37.32       36.56      2.96 o 
   6   9   3      543.74      478.39      9.17 o 
   7   9   3      343.47      319.76      7.45 o 
   8   9   3       49.65       28.51      2.82 o 
   9   9   3      262.29      267.04      7.35 o 
  10   9   3      134.22      122.80      6.52 o 
  11   9   3      176.86      182.02      7.96 o 
 -12  10   3       65.76       65.81      6.45 o 
 -11  10   3      259.32      296.37     10.61 o 
 -10  10   3      178.77      170.07      7.10 o 
  -9  10   3      197.85      196.64      6.14 o 
  -8  10   3      108.39      108.32      5.57 o 
  -7  10   3       79.23       70.95      4.28 o 
  -6  10   3        3.66        2.62      1.78 o 
  -5  10   3      178.03      191.67      4.39 o 
  -4  10   3       77.85       91.71      3.31 o 
  -3  10   3       72.69       88.12      2.78 o 
  -2  10   3       84.85      101.93      2.72 o 
  -1  10   3        4.79       15.20      1.46 o 
   0  10   3      659.07      663.21      8.98 o 
   1  10   3      103.36      140.60      3.27 o 
   2  10   3       11.50       14.04      1.41 o 
   3  10   3        0.76        1.00      1.14 o 
   4  10   3      206.47      210.82      4.55 o 
   5  10   3      328.59      315.80      7.95 o 
   6  10   3     2054.75     1887.03     25.85 o 
   7  10   3      416.33      404.48      8.68 o 
   8  10   3       93.61       74.63      4.24 o 
   9  10   3       39.19       35.93      3.36 o 
  10  10   3      135.54      125.27      5.95 o 
  11  10   3       54.17       59.02      5.20 o 
 -11  11   3       10.63        4.33      3.47 o 
 -10  11   3       29.20       31.61      7.11 o 
  -9  11   3      223.78      195.52      8.21 o 
  -8  11   3     1187.99     1150.64     19.98 o 
  -7  11   3       13.07       15.41      2.43 o 
  -6  11   3      125.52      127.01      4.40 o 
  -5  11   3      338.74      346.77      6.28 o 
  -4  11   3      497.49      523.53      8.01 o 
  -3  11   3        1.35        1.41      1.48 o 
  -2  11   3      426.53      440.79      7.92 o 
  -1  11   3      681.91      742.02     11.43 o 
   0  11   3      261.38      253.32      4.49 o 
   1  11   3       15.08       16.67      1.41 o 
   2  11   3       19.17       18.28      1.58 o 
   3  11   3        0.14       -1.38      1.15 o 
   4  11   3        4.31        3.90      1.26 o 
   5  11   3      344.50      329.18      7.10 o 
   6  11   3      919.59      788.75     14.50 o 
   7  11   3       10.12        3.09      2.11 o 
   8  11   3       19.62       14.77      2.56 o 
   9  11   3       20.01       26.67      3.14 o 
  10  11   3       25.82       24.04      3.15 o 
  11  11   3      143.60      167.82     11.48 o 
 -11  12   3        2.42       -1.81      3.32 o 
 -10  12   3       25.34       22.92      4.13 o 
  -9  12   3      501.66      505.86     13.84 o 
  -8  12   3      633.92      658.31     13.62 o 
  -7  12   3      842.98      836.68     15.68 o 
  -6  12   3      254.96      250.34      7.27 o 
  -5  12   3       64.66       57.51      3.28 o 
  -4  12   3        2.96        3.76      1.58 o 
  -3  12   3      302.45      311.74      6.60 o 
  -2  12   3        0.17        2.14      1.89 o 
  -1  12   3      184.94      207.09      5.07 o 
   0  12   3       12.10       11.03      1.81 o 
   1  12   3      571.14      594.39     10.56 o 
   2  12   3      141.12      151.67      3.69 o 
   3  12   3      726.71      761.29     11.85 o 
   4  12   3        6.87        7.92      1.55 o 
   5  12   3       36.09       42.10      3.72 o 
   6  12   3      554.12      536.94     10.14 o 
   7  12   3        0.02        2.60      1.86 o 
   8  12   3       34.85       31.41      3.42 o 
   9  12   3        4.53        0.75      2.34 o 
  10  12   3       14.45       17.59      4.06 o 
 -11  13   3      224.77      225.59     10.04 o 
 -10  13   3        0.18       -0.33      3.29 o 
  -9  13   3      280.59      314.30     12.64 o 
  -8  13   3        0.47        2.86      2.42 o 
  -7  13   3      104.67       96.89      5.26 o 
  -6  13   3        1.51        3.50      2.33 o 
  -5  13   3     1718.65     1722.87     23.76 o 
  -4  13   3      124.88      119.04      5.99 o 
  -3  13   3      521.44      527.07      9.44 o 
  -2  13   3      620.77      614.65     10.42 o 
  -1  13   3        0.40       -0.94      1.65 o 
   0  13   3        0.61        1.72      1.43 o 
   1  13   3        0.01        1.06      1.40 o 
   2  13   3       23.47       24.91      2.26 o 
   3  13   3       11.80       11.59      2.23 o 
   4  13   3      355.55      370.76      8.34 o 
   5  13   3     1593.24     1547.88     21.87 o 
   6  13   3       54.66       50.59      4.28 o 
   7  13   3        3.01        0.95      2.07 o 
   8  13   3        0.53        2.84      2.41 o 
   9  13   3       10.31       15.09      3.15 o 
  10  13   3        0.00        0.27      2.99 o 
 -10  14   3       16.51       29.67      4.90 o 
  -9  14   3       27.81       34.39      4.84 o 
  -8  14   3      149.84      163.98      9.75 o 
  -7  14   3        3.77        3.19      2.49 o 
  -6  14   3      227.40      215.26      7.06 o 
  -5  14   3       16.30       15.10      2.88 o 
  -4  14   3        8.99        1.63      1.57 o 
  -3  14   3        8.68       10.29      2.11 o 
  -2  14   3        0.18        1.74      1.63 o 
  -1  14   3        0.02       -0.89      1.87 o 
   0  14   3     1422.38     1389.28     22.72 o 
   1  14   3      149.77      154.17      5.81 o 
   2  14   3     1374.94     1252.72     21.01 o 
   3  14   3     1078.96     1010.78     17.85 o 
   4  14   3       20.08       23.99      3.00 o 
   5  14   3      127.25      118.96      7.13 o 
   6  14   3       33.76       42.57      4.63 o 
   7  14   3        8.55       10.63      3.22 o 
   8  14   3        6.45        5.13      3.77 o 
   9  14   3      177.68      202.96     17.10 o 
  10  14   3        3.54        3.22      3.93 o 
 -10  15   3        8.39       10.57      4.15 o 
  -9  15   3      112.51      131.01      8.17 o 
  -8  15   3       39.39       48.76      7.57 o 
  -7  15   3       56.12       60.02      4.55 o 
  -6  15   3      147.71      149.36      7.41 o 
  -5  15   3     1008.14      934.67     20.26 o 
  -4  15   3      538.20      509.96     13.32 o 
  -3  15   3        1.09       -0.27      2.03 o 
  -2  15   3      654.40      611.19     12.67 o 
  -1  15   3       18.76       13.34      2.76 o 
   0  15   3       36.94       35.62      3.50 o 
   1  15   3      265.05      265.59      7.64 o 
   2  15   3      356.92      309.68      8.35 o 
   3  15   3       67.56       52.92      3.98 o 
   4  15   3        0.80       -3.44      2.30 o 
   5  15   3      613.62      536.52     14.48 o 
   6  15   3       31.63       23.55      3.94 o 
   7  15   3       62.59       59.36      5.67 o 
   8  15   3      156.60      170.05     11.90 o 
   9  15   3       96.41      120.39      8.25 o 
  -9  16   3      273.69      322.51     38.16 o 
  -8  16   3        3.63        1.99      3.83 o 
  -7  16   3      123.01      119.86      7.47 o 
  -6  16   3      107.72       97.09      6.62 o 
  -5  16   3      161.75      151.01      9.67 o 
  -4  16   3      682.50      655.75     13.56 o 
  -3  16   3       40.60       39.67      3.69 o 
  -2  16   3       22.39       23.48      3.30 o 
  -1  16   3       11.04        4.15      2.40 o 
   0  16   3      566.14      538.68     11.97 o 
   1  16   3      568.44      520.82     11.66 o 
   2  16   3      658.98      590.88     12.69 o 
   3  16   3       82.18       63.01      4.40 o 
   4  16   3       63.26       77.81      5.96 o 
   5  16   3       82.93       71.77      6.50 o 
   6  16   3       31.09       39.03      4.76 o 
   7  16   3        5.64        3.71      3.13 o 
   8  16   3       39.97       45.54      5.50 o 
   9  16   3        0.91       -1.28      3.10 o 
  -9  17   3        1.10       -2.75      3.88 o 
  -8  17   3       23.71       11.27      4.73 o 
  -7  17   3       69.24       87.77      7.20 o 
  -6  17   3      159.72      175.42      8.28 o 
  -5  17   3       52.00       58.89      7.42 o 
  -4  17   3       51.79       51.88      4.25 o 
  -3  17   3      448.65      394.52     10.14 o 
  -2  17   3        1.51        1.47      2.44 o 
  -1  17   3      149.52      143.85      6.28 o 
   0  17   3      467.95      490.87     11.60 o 
   1  17   3     1140.69     1036.68     19.03 o 
   2  17   3      347.49      331.37      9.13 o 
   3  17   3        5.90        7.27      2.53 o 
   4  17   3       29.07       41.09      4.87 o 
   5  17   3       13.36        3.45      3.85 o 
   6  17   3       13.13       11.71      3.64 o 
   7  17   3      579.90      657.06     17.81 o 
   8  17   3        0.01        1.38      3.36 o 
  -8  18   3       42.72       31.07      9.07 o 
  -7  18   3       14.30        9.59      3.84 o 
  -6  18   3      256.47      286.33     10.69 o 
  -5  18   3       70.84       61.48      5.64 o 
  -4  18   3       51.84       53.08      5.52 o 
  -3  18   3      337.74      338.96      9.54 o 
  -2  18   3      970.27      904.46     17.64 o 
  -1  18   3      415.73      346.52      9.63 o 
   0  18   3       19.78       17.98      3.18 o 
   1  18   3       89.15       61.56      4.64 o 
   2  18   3        3.52        6.56      2.61 o 
   3  18   3        8.60        7.57      2.69 o 
   4  18   3      207.38      203.95      9.06 o 
   5  18   3       28.49       34.51      4.94 o 
   6  18   3        3.19        4.32      5.51 o 
   7  18   3       79.19       75.96      9.52 o 
   8  18   3       57.79       79.17      7.16 o 
  -7  19   3        3.98       -3.00      4.13 o 
  -6  19   3       27.51       41.12      7.59 o 
  -5  19   3       16.25       15.06      4.01 o 
  -4  19   3      101.12      109.78      8.63 o 
  -3  19   3       12.78        6.64      2.91 o 
  -2  19   3       29.97       27.26      3.96 o 
  -1  19   3       22.75        9.74      3.01 o 
   0  19   3       62.75       66.05      5.03 o 
   1  19   3       20.28       17.40      3.31 o 
   2  19   3       59.61       74.08      5.23 o 
   3  19   3        1.90       -2.94      2.82 o 
   4  19   3      209.99      213.57     15.84 o 
   5  19   3       23.47       32.88      9.75 o 
   6  19   3      287.72      317.27     12.06 o 
   7  19   3        3.52        7.59      3.77 o 
  -6  20   3        2.22        3.69      3.66 o 
  -5  20   3        6.58        9.18      3.91 o 
  -4  20   3      246.58      242.09     12.42 o 
  -3  20   3        9.40        5.49      2.91 o 
  -2  20   3      130.04      123.26      6.81 o 
  -1  20   3      150.16      185.66      8.47 o 
   0  20   3       14.66       13.25      3.34 o 
   1  20   3       55.71       56.45      5.77 o 
   2  20   3       23.34       21.46      3.58 o 
   3  20   3        5.10        1.62      3.30 o 
   4  20   3        4.32        4.39      3.93 o 
   5  20   3       48.24       61.36      6.43 o 
   6  20   3       95.98      122.19      8.64 o 
  -5  21   3       45.56       41.83      5.67 o 
  -4  21   3       10.92        6.06      3.96 o 
  -3  21   3       20.93       11.63      4.30 o 
  -2  21   3       24.46       28.96      4.20 o 
  -1  21   3       81.54       93.62      6.25 o 
   0  21   3      168.47      180.85      8.01 o 
   1  21   3       75.85       77.70      6.87 o 
   2  21   3       38.93       31.20      4.17 o 
   3  21   3        4.86        0.26      4.41 o 
   4  21   3        0.03       -5.40      3.60 o 
   5  21   3        7.24       17.84      4.57 o 
  -4  22   3       78.00       71.54      7.16 o 
  -3  22   3      420.17      426.07     14.19 o 
  -2  22   3       29.34       33.45      4.48 o 
  -1  22   3       59.04       68.29      8.05 o 
   0  22   3        0.93       -0.61      2.90 o 
   1  22   3       15.10       23.42      4.06 o 
   2  22   3      285.43      301.74     12.05 o 
   3  22   3      179.43      221.03     10.46 o 
  -2  23   3       25.07       21.65      4.31 o 
  -1  23   3      269.90      283.03     10.03 o 
   0  23   3        8.45        7.76      3.50 o 
   1  23   3       89.00      103.66      6.96 o 
 -12   0   4        2.11        3.28      6.92 o 
 -10   0   4      301.15      279.25     16.77 o 
  -8   0   4     2219.58     2223.62    123.57 o 
  -6   0   4       93.01      111.53      6.70 o 
  -4   0   4        0.15        0.62      1.55 o 
  -2   0   4      132.65      137.24      5.29 o 
   0   0   4    19624.04    19819.57    360.58 o 
   2   0   4      550.54      506.34     10.03 o 
   4   0   4     1888.86     1874.52     31.09 o 
   6   0   4      109.32      107.96      4.69 o 
   8   0   4        2.59        0.39      2.59 o 
  10   0   4      159.69      177.12      9.71 o 
  12   0   4       43.46       43.94      6.68 o 
 -13   1   4        2.99        2.00      5.11 o 
 -12   1   4      134.89      116.92     18.35 o 
 -11   1   4      128.49      132.13     15.61 o 
 -10   1   4      317.31      322.46     27.42 o 
  -9   1   4        9.21        7.85      2.27 o 
  -8   1   4      622.62      587.27      8.85 o 
  -7   1   4       10.06        6.64      1.32 o 
  -6   1   4     1110.94     1210.65     14.84 o 
  -5   1   4      103.47       94.99      3.41 o 
  -4   1   4      878.04      948.92     15.40 o 
  -3   1   4      590.10      570.75     16.41 o 
  -2   1   4     5498.08     5599.19     65.23 o 
  -1   1   4    14286.46    14456.12    152.05 o 
   0   1   4       73.06       76.37      2.07 o 
   1   1   4      625.24      641.82      9.08 o 
   2   1   4      199.00      205.05      3.78 o 
   3   1   4       64.04       53.51      2.15 o 
   4   1   4      305.25      349.70      6.37 o 
   5   1   4      609.22      652.00      9.40 o 
   6   1   4      394.70      405.27      6.93 o 
   7   1   4      192.33      189.10      5.32 o 
   8   1   4      470.44      431.84     10.14 o 
   9   1   4        0.78        0.25      1.99 o 
  10   1   4        1.06        1.93      2.28 o 
  11   1   4        8.29        4.86      3.35 o 
  12   1   4      221.74      241.70      9.52 o 
 -13   2   4       29.09       20.87      6.25 o 
 -12   2   4       50.87       54.68      7.31 o 
 -11   2   4      270.94      286.45     12.82 o 
 -10   2   4     1479.61     1429.44     44.24 o 
  -9   2   4      341.54      339.78      8.17 o 
  -8   2   4        0.62        1.46      1.61 o 
  -7   2   4     1600.11     1589.15     20.99 o 
  -6   2   4      124.88      116.18      3.04 o 
  -5   2   4      170.90      158.11      3.28 o 
  -4   2   4        8.82       10.66      0.96 o 
  -3   2   4       72.09       76.04      2.68 o 
  -2   2   4      191.02      211.76      3.99 o 
  -1   2   4     1911.90     1939.22     24.61 o 
   0   2   4      393.40      417.77      8.20 o 
   1   2   4     1304.06     1293.39     15.17 o 
   2   2   4        0.30        0.01      1.21 o 
   3   2   4        5.55        8.22      1.10 o 
   4   2   4       23.82       48.74      2.42 o 
   5   2   4      100.92       93.44      2.98 o 
   6   2   4      667.87      619.77      9.33 o 
   7   2   4      202.83      204.35      5.49 o 
   8   2   4      524.42      478.81      9.41 o 
   9   2   4       60.59       79.20      5.93 o 
  10   2   4      150.10      139.73      6.63 o 
  11   2   4       34.41       32.34      3.89 o 
  12   2   4       19.68       13.66      3.54 o 
 -13   3   4      120.88      127.41     18.37 o 
 -12   3   4      156.11      163.04     17.73 o 
 -11   3   4      180.96      187.97     11.10 o 
 -10   3   4      163.21      158.93     10.12 o 
  -9   3   4       27.58       23.37      2.82 o 
  -8   3   4      110.68      125.20      4.17 o 
  -7   3   4       28.00       34.43      2.08 o 
  -6   3   4      725.73      739.13     10.93 o 
  -5   3   4     1812.01     1814.90     20.94 o 
  -4   3   4       34.43       39.38      1.64 o 
  -3   3   4      145.36      134.95      2.66 o 
  -2   3   4      717.50      695.08     12.20 o 
  -1   3   4     1974.52     2042.90     22.77 o 
   0   3   4        0.06        0.46      0.73 o 
   1   3   4      860.59      866.02     10.77 o 
   2   3   4      390.40      368.98      5.67 o 
   3   3   4      301.22      337.47      5.51 o 
   4   3   4      181.14      199.54      4.14 o 
   5   3   4       21.26       43.60      2.24 o 
   6   3   4       40.45       39.14      2.53 o 
   7   3   4        0.42       -2.07      1.38 o 
   8   3   4      586.32      562.69     10.55 o 
   9   3   4      253.16      204.83     10.63 o 
  10   3   4      344.60      356.31      9.91 o 
  11   3   4        1.70        0.97      2.44 o 
  12   3   4        1.00       10.60      3.96 o 
 -13   4   4       22.36       22.26     14.38 o 
 -12   4   4       43.86       46.27      7.68 o 
 -11   4   4       47.66       34.68      6.07 o 
 -10   4   4      628.67      640.29     26.15 o 
  -9   4   4       64.02       65.07      4.18 o 
  -8   4   4       12.44       17.61      2.45 o 
  -7   4   4      658.12      721.58     10.08 o 
  -6   4   4     1188.09     1297.99     15.90 o 
  -5   4   4       12.32       14.40      1.33 o 
  -4   4   4     2033.50     2093.97     25.97 o 
  -3   4   4       64.24       67.70      2.08 o 
  -2   4   4      281.69      298.75      4.62 o 
  -1   4   4      331.98      360.10      8.53 o 
   0   4   4       24.19       20.27      1.29 o 
   1   4   4      718.91      678.52      8.86 o 
   2   4   4        1.63        0.77      0.82 o 
   3   4   4     3122.61     3334.91     40.71 o 
   4   4   4        0.74        0.00      0.91 o 
   5   4   4      184.63      200.19      4.37 o 
   6   4   4       39.90       40.97      2.32 o 
   7   4   4     1154.66     1066.47     16.32 o 
   8   4   4       57.80       39.35      4.06 o 
   9   4   4       20.44       13.23      2.94 o 
  10   4   4      256.92      236.77      8.03 o 
  11   4   4        1.94        3.15      3.03 o 
  12   4   4      208.62      212.88      8.45 o 
 -13   5   4       89.72       70.36      9.43 o 
 -12   5   4        0.01       -6.97      6.17 o 
 -11   5   4        3.95        2.78      4.48 o 
 -10   5   4       17.43       17.79      5.75 o 
  -9   5   4      306.86      322.32      9.68 o 
  -8   5   4       15.93       15.25      2.09 o 
  -7   5   4      166.67      175.01      7.35 o 
  -6   5   4       53.67       56.87      2.70 o 
  -5   5   4       30.16       44.65      2.06 o 
  -4   5   4     1139.48     1078.69     30.03 o 
  -3   5   4      412.59      464.19      7.25 o 
  -2   5   4      115.40      119.82      3.01 o 
  -1   5   4        4.03        0.94      0.75 o 
   0   5   4     1424.35     1378.20     16.14 o 
   1   5   4      361.52      407.76      8.09 o 
   2   5   4      369.50      401.76      6.16 o 
   3   5   4       94.95       97.22      4.08 o 
   4   5   4        1.38        3.58      1.26 o 
   5   5   4      101.27      116.38      3.34 o 
   6   5   4      500.08      496.47      8.04 o 
   7   5   4      626.41      595.81     10.96 o 
   8   5   4       74.58       73.78      4.05 o 
   9   5   4       20.93       31.45      3.48 o 
  10   5   4       74.68       60.34      4.75 o 
  11   5   4      311.32      318.98      9.92 o 
  12   5   4        2.52       -1.62      2.61 o 
 -12   6   4       29.09       41.13      6.96 o 
 -11   6   4      198.91      212.35     12.85 o 
 -10   6   4       29.32       35.53      3.63 o 
  -9   6   4      184.98      183.40      6.34 o 
  -8   6   4      553.52      601.42     17.45 o 
  -7   6   4        1.42        6.03      1.69 o 
  -6   6   4        0.69       -0.48      1.06 o 
  -5   6   4        0.13        0.74      1.00 o 
  -4   6   4      109.73      128.33      3.43 o 
  -3   6   4      969.87      919.76     12.78 o 
  -2   6   4      291.49      324.85      5.17 o 
  -1   6   4        1.96        1.54      0.90 o 
   0   6   4      258.69      270.66      4.55 o 
   1   6   4       16.94        7.02      1.14 o 
   2   6   4     1541.93     1734.44     20.32 o 
   3   6   4      225.18      231.45      5.04 o 
   4   6   4        5.49        2.38      1.07 o 
   5   6   4      457.77      463.52      7.53 o 
   6   6   4      184.18      180.57      5.17 o 
   7   6   4      649.15      608.00     11.06 o 
   8   6   4        0.18       -0.13      1.70 o 
   9   6   4       14.84       10.33      2.33 o 
  10   6   4       53.95       45.58      4.27 o 
  11   6   4       30.42       25.08      3.73 o 
  12   6   4       74.51       67.84      7.02 o 
 -12   7   4       59.68       53.26      7.74 o 
 -11   7   4       52.22       51.03      6.78 o 
 -10   7   4      302.71      305.76      8.62 o 
  -9   7   4     1287.54     1341.21     22.40 o 
  -8   7   4      638.50      671.72     17.27 o 
  -7   7   4        0.63       -2.22      1.48 o 
  -6   7   4       10.50       12.33      1.61 o 
  -5   7   4      246.58      291.36      5.26 o 
  -4   7   4      303.55      295.04      6.44 o 
  -3   7   4     1293.42     1325.33     15.96 o 
  -2   7   4      208.13      239.57      4.34 o 
  -1   7   4      296.52      313.71      5.11 o 
   0   7   4      683.25      643.87      8.68 o 
   1   7   4     1812.17     1955.54     22.55 o 
   2   7   4      126.45      133.13      4.11 o 
   3   7   4        0.11       -0.82      0.69 o 
   4   7   4       18.44       26.16      2.48 o 
   5   7   4      281.67      255.98      7.71 o 
   6   7   4        0.40        0.40      1.54 o 
   7   7   4      671.52      637.19     11.49 o 
   8   7   4       53.67       51.36      3.58 o 
   9   7   4       28.14       20.64      2.75 o 
  10   7   4      119.18      140.36     12.21 o 
  11   7   4        4.18        9.69      3.10 o 
 -12   8   4        2.64       -2.99     10.49 o 
 -11   8   4      475.45      484.14     25.64 o 
 -10   8   4       11.14       13.31      3.03 o 
  -9   8   4      703.71      744.16     18.88 o 
  -8   8   4       38.89       35.63      3.46 o 
  -7   8   4      166.65      160.53      4.81 o 
  -6   8   4      606.32      615.92      9.16 o 
  -5   8   4      278.72      289.42      5.92 o 
  -4   8   4        3.35        2.84      1.04 o 
  -3   8   4      105.57      124.13      3.22 o 
  -2   8   4      207.20      214.96      4.18 o 
  -1   8   4      708.86      771.22     10.13 o 
   0   8   4       65.91       84.99      2.53 o 
   1   8   4      150.60      134.89      3.35 o 
   2   8   4        0.37       -0.58      1.03 o 
   3   8   4       46.79       52.31      2.73 o 
   4   8   4      928.03      910.55     12.69 o 
   5   8   4      832.99      814.52     11.50 o 
   6   8   4      451.48      415.06      8.48 o 
   7   8   4      116.35      109.82      5.26 o 
   8   8   4       16.37       14.19      2.37 o 
   9   8   4      144.09      115.85      9.71 o 
  10   8   4        0.11        1.56      2.46 o 
  11   8   4       12.30       11.32      3.18 o 
 -12   9   4       51.82       58.45      9.53 o 
 -11   9   4      189.53      189.52     10.95 o 
 -10   9   4       85.47       94.55      5.64 o 
  -9   9   4        4.08        3.32      2.55 o 
  -8   9   4        6.03        5.88      2.54 o 
  -7   9   4       58.94       57.94      3.38 o 
  -6   9   4      259.01      291.11      6.27 o 
  -5   9   4      365.86      385.16      6.56 o 
  -4   9   4       28.16       35.94      5.17 o 
  -3   9   4     2293.38     2428.27     27.79 o 
  -2   9   4      688.48      708.61      9.65 o 
  -1   9   4      617.07      647.06      8.93 o 
   0   9   4      409.81      443.81      6.76 o 
   1   9   4       16.14       25.19      2.10 o 
   2   9   4      714.90      710.25      9.88 o 
   3   9   4        0.35       -1.12      1.05 o 
   4   9   4      150.18      139.16      3.79 o 
   5   9   4       65.19       84.03      3.29 o 
   6   9   4       59.66       60.22      3.56 o 
   7   9   4     3304.01     2952.67     38.71 o 
   8   9   4        4.73        0.55      1.92 o 
   9   9   4      100.63      104.35      5.26 o 
  10   9   4        0.16        0.47      2.44 o 
  11   9   4       40.81       30.41      4.15 o 
 -12  10   4       58.42       46.98     11.24 o 
 -11  10   4        0.00       -5.79      4.34 o 
 -10  10   4        5.22        4.06      3.61 o 
  -9  10   4      216.73      210.80      8.45 o 
  -8  10   4     1080.53     1084.70     18.83 o 
  -7  10   4       18.19       18.78      2.69 o 
  -6  10   4       88.42       91.66      3.94 o 
  -5  10   4      265.71      288.09      5.61 o 
  -4  10   4        2.98        2.72      1.24 o 
  -3  10   4      318.50      342.17      5.91 o 
  -2  10   4       66.19       60.02      2.46 o 
  -1  10   4      722.53      770.18     10.38 o 
   0  10   4      114.63      127.96      3.24 o 
   1  10   4        7.51        6.81      1.48 o 
   2  10   4       51.82       60.89      2.62 o 
   3  10   4       23.13       19.22      1.69 o 
   4  10   4      161.08      164.15      4.50 o 
   5  10   4      525.18      523.21      9.70 o 
   6  10   4      620.02      583.28     10.79 o 
   7  10   4        0.51        0.09      1.81 o 
   8  10   4      255.64      229.38      6.70 o 
   9  10   4        2.97        1.40      2.04 o 
  10  10   4        1.86        0.64      2.28 o 
  11  10   4       22.76       41.43      4.92 o 
 -11  11   4       31.33       16.23      9.83 o 
 -10  11   4        8.94       11.59      3.71 o 
  -9  11   4       27.92       34.81      4.63 o 
  -8  11   4       85.45       83.48      6.91 o 
  -7  11   4      675.86      695.28     11.87 o 
  -6  11   4        0.05       -0.56      1.74 o 
  -5  11   4        1.47        1.20      1.55 o 
  -4  11   4        3.48        2.73      1.36 o 
  -3  11   4        4.18        5.50      1.37 o 
  -2  11   4        9.34        9.36      1.36 o 
  -1  11   4     1224.60     1266.48     15.73 o 
   0  11   4        0.64        3.85      1.47 o 
   1  11   4      121.72      114.27      3.29 o 
   2  11   4       84.30       84.21      2.97 o 
   3  11   4        0.00        1.54      1.23 o 
   4  11   4      514.45      485.27      8.88 o 
   5  11   4       16.18       17.84      2.24 o 
   6  11   4       53.01       52.61      4.46 o 
   7  11   4       83.15       75.63      5.13 o 
   8  11   4        4.85        4.75      2.20 o 
   9  11   4        1.51        0.38      2.36 o 
  10  11   4        8.28       12.30      2.94 o 
 -11  12   4        0.18        1.99      4.60 o 
 -10  12   4       79.05       78.01      7.82 o 
  -9  12   4      142.93      124.25      7.50 o 
  -8  12   4        8.36        4.95      3.20 o 
  -7  12   4        0.05        0.87      2.32 o 
  -6  12   4      357.39      374.46      9.09 o 
  -5  12   4       32.81       43.67      3.05 o 
  -4  12   4        1.52        3.28      1.74 o 
  -3  12   4      538.61      563.60      9.86 o 
  -2  12   4      397.36      430.84     10.51 o 
  -1  12   4        0.23        0.12      1.44 o 
   0  12   4       47.03       45.09      2.80 o 
   1  12   4      969.05      954.81     14.37 o 
   2  12   4       27.09       26.45      2.40 o 
   3  12   4      231.97      225.84      4.98 o 
   4  12   4      146.60      149.77      4.70 o 
   5  12   4      867.42      720.54     16.50 o 
   6  12   4       62.68       55.07      3.57 o 
   7  12   4      128.18      119.83      7.03 o 
   8  12   4      177.51      176.76      6.67 o 
   9  12   4       24.16       18.75      3.27 o 
  10  12   4      235.45      282.84      8.39 o 
 -11  13   4       82.37       73.37      8.34 o 
 -10  13   4       32.16       36.03      5.01 o 
  -9  13   4       99.63       96.63      7.35 o 
  -8  13   4      154.08      162.17      7.78 o 
  -7  13   4       32.21       33.17      4.33 o 
  -6  13   4        0.00       -0.37      2.26 o 
  -5  13   4      422.77      399.20      8.22 o 
  -4  13   4     1147.85     1101.17     16.54 o 
  -3  13   4      247.78      217.79      5.75 o 
  -2  13   4      183.10      174.80      5.10 o 
  -1  13   4      282.24      292.49      6.54 o 
   0  13   4       82.85       95.39      3.95 o 
   1  13   4      198.49      190.55      5.20 o 
   2  13   4       90.10      101.93      4.80 o 
   3  13   4      525.73      487.20      9.20 o 
   4  13   4       63.06       70.06      3.73 o 
   5  13   4      837.09      796.91     18.36 o 
   6  13   4        0.43        0.44      1.98 o 
   7  13   4      166.59      183.05      5.94 o 
   8  13   4       29.83       27.39      3.54 o 
   9  13   4        0.53       -2.10      2.44 o 
  10  13   4      130.67      141.52      9.92 o 
 -10  14   4        1.09        1.60      3.57 o 
  -9  14   4      343.45      363.78     12.01 o 
  -8  14   4       30.96       35.91      4.66 o 
  -7  14   4      176.37      184.34      8.08 o 
  -6  14   4      291.44      327.82      8.75 o 
  -5  14   4      157.70      155.30      5.96 o 
  -4  14   4      356.21      345.34      7.61 o 
  -3  14   4      282.10      260.98      6.48 o 
  -2  14   4      269.29      259.77      6.43 o 
  -1  14   4      515.50      519.43      9.59 o 
   0  14   4      409.11      408.81      8.18 o 
   1  14   4      111.53       98.05      4.09 o 
   2  14   4      305.20      299.31      8.09 o 
   3  14   4     1683.08     1578.82     28.44 o 
   4  14   4      977.84      968.37     21.06 o 
   5  14   4      102.06       77.33      5.99 o 
   6  14   4      123.34      115.17      7.21 o 
   7  14   4        1.45       -0.10      2.68 o 
   8  14   4       93.89      100.54      7.35 o 
   9  14   4       40.87       46.21      5.67 o 
 -10  15   4        0.15        2.12      4.25 o 
  -9  15   4        1.19       -1.56      3.29 o 
  -8  15   4      183.88      187.50      8.54 o 
  -7  15   4       24.08       20.50      4.06 o 
  -6  15   4        3.16        5.83      2.58 o 
  -5  15   4      533.54      527.77     11.63 o 
  -4  15   4      749.55      672.67     13.61 o 
  -3  15   4      138.50      151.22      6.11 o 
  -2  15   4      271.07      264.70      7.84 o 
  -1  15   4       64.74       64.14      4.67 o 
   0  15   4     1406.04     1382.09     23.11 o 
   1  15   4       84.77       89.14      5.06 o 
   2  15   4      346.23      302.01      8.86 o 
   3  15   4       70.34       56.99      4.17 o 
   4  15   4        1.25        0.73      2.56 o 
   5  15   4        9.30       18.64      3.64 o 
   6  15   4      126.89      132.31     15.20 o 
   7  15   4       53.63       58.07      9.88 o 
   8  15   4      150.61      152.08      9.49 o 
   9  15   4        5.86       11.44      3.95 o 
  -9  16   4        0.42       -2.69      3.86 o 
  -8  16   4       31.98       31.99     13.87 o 
  -7  16   4       47.01       35.00      5.95 o 
  -6  16   4        0.00       -1.02      2.84 o 
  -5  16   4      141.01      128.75      7.18 o 
  -4  16   4      158.91      173.43      6.56 o 
  -3  16   4     1055.06      983.74     18.56 o 
  -2  16   4      419.31      408.89     11.25 o 
  -1  16   4      221.68      192.30      6.93 o 
   0  16   4       53.64       47.14      4.46 o 
   1  16   4       42.16       34.71      3.65 o 
   2  16   4       50.18       36.74      3.65 o 
   3  16   4      197.17      191.87      6.80 o 
   4  16   4        0.19        2.98      2.84 o 
   5  16   4        1.20       -1.82      2.61 o 
   6  16   4       82.21       75.46      6.39 o 
   7  16   4       15.34       30.88      4.66 o 
   8  16   4       11.25        7.86      3.77 o 
  -9  17   4       20.30       20.42     15.13 o 
  -8  17   4       35.76       44.39     12.08 o 
  -7  17   4        0.14       -2.45      4.00 o 
  -6  17   4        5.93        6.99      3.42 o 
  -5  17   4      167.48      133.26     13.02 o 
  -4  17   4      208.57      209.81      7.40 o 
  -3  17   4        7.84       -0.01      2.45 o 
  -2  17   4      195.79      198.17      7.26 o 
  -1  17   4       17.37       26.98      3.49 o 
   0  17   4      208.64      208.34     14.03 o 
   1  17   4       48.58       42.38      4.07 o 
   2  17   4        1.55        6.14      2.52 o 
   3  17   4        8.03        8.19      2.61 o 
   4  17   4      275.55      235.92      9.54 o 
   5  17   4       14.78        2.15      5.67 o 
   6  17   4        0.00        0.88      3.03 o 
   7  17   4       43.71       39.56      5.28 o 
   8  17   4      380.26      403.16     13.91 o 
  -8  18   4      205.06      239.83     13.02 o 
  -7  18   4       11.24        6.99      6.26 o 
  -6  18   4       32.82       42.84     18.03 o 
  -5  18   4       52.81       43.23      5.09 o 
  -4  18   4       69.31       60.16      5.78 o 
  -3  18   4       55.85       55.75      5.80 o 
  -2  18   4       53.06       48.88      4.38 o 
  -1  18   4      188.31      172.83      7.11 o 
   0  18   4      378.98      405.38     10.71 o 
   1  18   4        0.94       -0.33      2.44 o 
   2  18   4       84.70       78.28      5.41 o 
   3  18   4       90.61       80.70      6.51 o 
   4  18   4        1.86       -3.63      2.75 o 
   5  18   4      100.97       89.92      7.14 o 
   6  18   4       12.96        8.15      3.70 o 
   7  18   4      387.31      449.04     18.07 o 
  -7  19   4        4.49        5.47      4.82 o 
  -6  19   4       21.92       26.73      5.97 o 
  -5  19   4        0.07        0.18      3.16 o 
  -4  19   4       20.78       24.09      4.39 o 
  -3  19   4       32.41       37.23      4.16 o 
  -2  19   4      130.53      150.11      7.15 o 
  -1  19   4        0.10       -1.46      2.53 o 
   0  19   4       35.09       37.28      4.80 o 
   1  19   4      106.56      111.31      6.30 o 
   2  19   4        4.32        3.46      2.63 o 
   3  19   4        4.48        4.04      3.30 o 
   4  19   4       40.17       47.64      5.58 o 
   5  19   4      302.19      346.15     12.51 o 
   6  19   4      202.37      213.91     10.41 o 
  -6  20   4        0.25       -5.13      6.99 o 
  -5  20   4        1.24        2.93      3.92 o 
  -4  20   4      149.70      149.43     12.78 o 
  -3  20   4        0.27       -1.35      3.49 o 
  -2  20   4       25.12       17.41      3.59 o 
  -1  20   4      206.83      197.58      7.85 o 
   0  20   4        2.78        0.15      2.74 o 
   1  20   4       52.10       39.92      4.39 o 
   2  20   4        8.66        8.33      3.09 o 
   3  20   4       25.93       28.01      4.80 o 
   4  20   4      276.24      324.93     12.16 o 
   5  20   4       11.80       22.86      5.72 o 
  -5  21   4        2.16        6.47      5.14 o 
  -4  21   4       42.82       42.02      5.75 o 
  -3  21   4      158.31      147.49      9.10 o 
  -2  21   4      140.87      169.51      8.41 o 
  -1  21   4      174.62      176.20      7.97 o 
   0  21   4       27.94       26.83      4.07 o 
   1  21   4       39.47       44.44      4.76 o 
   2  21   4      136.22      136.19     11.62 o 
   3  21   4        0.14       -2.54      3.32 o 
   4  21   4      117.84      150.01      9.60 o 
  -3  22   4        1.37       -0.42      3.80 o 
  -2  22   4       59.59       51.83      6.26 o 
  -1  22   4        2.16       -2.27      2.89 o 
   0  22   4      233.14      242.11      9.17 o 
   1  22   4       41.39       38.79      4.75 o 
   2  22   4       93.08       98.61      7.99 o 
 -13   0   5       76.28       78.55     12.81 o 
 -11   0   5      255.40      198.91     15.43 o 
  -9   0   5      140.43      121.58     12.00 o 
  -7   0   5      490.83      479.00     44.62 o 
  -5   0   5     1821.82     1808.83     29.45 o 
  -3   0   5      768.53      819.29     18.60 o 
  -1   0   5     4313.73     4550.73     84.48 o 
   1   0   5        1.12        3.38      1.27 o 
   3   0   5       59.99       48.87      3.24 o 
   5   0   5     1780.66     1826.45     38.47 o 
   7   0   5      886.69      889.49     18.18 o 
   9   0   5     2265.13     2128.03     47.61 o 
  11   0   5        1.42        1.79      4.10 o 
 -13   1   5      158.55      175.54     12.62 o 
 -12   1   5        1.08       -5.14      7.01 o 
 -11   1   5      118.96      117.09     13.76 o 
 -10   1   5       18.36       15.49      4.98 o 
  -9   1   5      105.28      106.28      8.07 o 
  -8   1   5       21.61       20.55      2.61 o 
  -7   1   5      802.97      837.62     13.42 o 
  -6   1   5        0.12        2.06      1.49 o 
  -5   1   5      537.20      558.90      8.68 o 
  -4   1   5      841.48      861.48     11.98 o 
  -3   1   5     4791.33     4876.69     64.42 o 
  -2   1   5     1030.95     1077.73     19.13 o 
  -1   1   5      145.14      168.74      3.18 o 
   0   1   5       87.88       73.51      3.45 o 
   1   1   5      257.82      270.77      4.62 o 
   2   1   5      867.13      917.14     11.76 o 
   3   1   5     4337.88     4442.95     48.80 o 
   4   1   5       14.40       17.67      1.61 o 
   5   1   5       12.45       17.92      1.89 o 
   6   1   5      158.24      161.76      4.28 o 
   7   1   5     3535.16     3361.08     38.91 o 
   8   1   5       44.66       44.40      3.81 o 
   9   1   5        6.98        0.32      2.13 o 
  10   1   5       99.44      117.24      7.04 o 
  11   1   5        0.16        1.03      2.48 o 
  12   1   5       35.07       41.61      8.08 o 
 -13   2   5       13.36        7.41      6.04 o 
 -12   2   5        5.76        1.78      4.66 o 
 -11   2   5        0.86        3.27      4.42 o 
 -10   2   5        0.95       -2.06      4.04 o 
  -9   2   5       30.95       31.38      3.83 o 
  -8   2   5      244.71      256.85      7.26 o 
  -7   2   5       87.43      105.33      4.76 o 
  -6   2   5        5.01       10.17      1.41 o 
  -5   2   5      320.55      336.87      5.25 o 
  -4   2   5      152.72      155.65      4.06 o 
  -3   2   5        4.10        6.78      1.18 o 
  -2   2   5     4047.49     4171.98     49.53 o 
  -1   2   5      605.24      630.21     11.17 o 
   0   2   5      133.92      148.39      5.72 o 
   1   2   5      511.92      450.70      6.60 o 
   2   2   5     1218.61     1328.46     16.12 o 
   3   2   5      274.03      253.86      4.81 o 
   4   2   5      485.16      529.93      8.12 o 
   5   2   5      205.52      203.32      5.03 o 
   6   2   5        9.64        7.49      1.52 o 
   7   2   5      109.36      117.49      4.78 o 
   8   2   5      817.51      697.88     12.39 o 
   9   2   5      267.48      246.72      7.93 o 
  10   2   5       62.96       68.64      5.16 o 
  11   2   5       21.08       18.88      3.47 o 
  12   2   5        6.69        7.36      3.27 o 
 -13   3   5       34.64       42.21      8.57 o 
 -12   3   5        1.69       -4.85      4.62 o 
 -11   3   5        0.78       -0.24      4.28 o 
 -10   3   5       53.21       59.83     11.04 o 
  -9   3   5      105.84       93.01      5.76 o 
  -8   3   5        5.83       11.21      3.63 o 
  -7   3   5      319.87      339.72      6.70 o 
  -6   3   5      193.20      208.21      5.50 o 
  -5   3   5       10.03       14.60      1.53 o 
  -4   3   5      625.59      575.97      8.90 o 
  -3   3   5      262.94      303.16      5.52 o 
  -2   3   5       68.65       57.58      1.88 o 
  -1   3   5        0.56        0.12      0.79 o 
   0   3   5       32.19       21.13      1.92 o 
   1   3   5      197.68      221.90      4.12 o 
   2   3   5       48.74       65.25      3.11 o 
   3   3   5      198.80      176.30      3.93 o 
   4   3   5       54.69       56.24      2.57 o 
   5   3   5        8.81       10.39      1.51 o 
   6   3   5      173.17      167.08      4.35 o 
   7   3   5      549.88      561.91     10.49 o 
   8   3   5        0.07        0.42      1.72 o 
   9   3   5        1.87        0.95      2.31 o 
  10   3   5      163.72      169.00      6.90 o 
  11   3   5      216.05      229.66      8.44 o 
 -12   4   5      239.89      236.27     12.71 o 
 -11   4   5        5.08        1.78      4.40 o 
 -10   4   5       61.11       63.62      6.99 o 
  -9   4   5        4.14        1.29      2.61 o 
  -8   4   5        9.38       10.00      2.30 o 
  -7   4   5        2.04        2.59      1.44 o 
  -6   4   5       27.98       34.10      1.95 o 
  -5   4   5       14.77       18.46      1.79 o 
  -4   4   5        2.08       -0.46      0.78 o 
  -3   4   5       96.08       97.76      2.43 o 
  -2   4   5      238.30      257.01      4.32 o 
  -1   4   5      317.88      304.18      8.18 o 
   0   4   5       55.47       48.64      1.99 o 
   1   4   5        1.29        3.82      1.01 o 
   2   4   5      983.06      959.30     12.34 o 
   3   4   5      576.11      636.47     10.08 o 
   4   4   5      476.29      478.63      8.41 o 
   5   4   5       23.85       24.61      2.14 o 
   6   4   5        1.28       -0.90      1.18 o 
   7   4   5      631.00      634.56     11.42 o 
   8   4   5       58.13       45.06      3.36 o 
   9   4   5       75.64       89.74      5.41 o 
  10   4   5        6.67        3.33      2.44 o 
  11   4   5      563.75      604.58     19.17 o 
 -12   5   5      500.14      470.21     21.83 o 
 -11   5   5      224.64      230.67     13.15 o 
 -10   5   5       15.70       10.74      9.72 o 
  -9   5   5      115.05      113.53      6.25 o 
  -8   5   5      474.30      492.36     13.49 o 
  -7   5   5       41.85       48.91      2.89 o 
  -6   5   5      269.66      278.04      5.89 o 
  -5   5   5       11.23        6.59      1.13 o 
  -4   5   5      113.64       97.68      2.69 o 
  -3   5   5      251.71      256.85      5.50 o 
  -2   5   5      107.75      131.53      3.01 o 
  -1   5   5      495.00      495.90      8.45 o 
   0   5   5     1063.29     1115.55     15.10 o 
   1   5   5      913.21      935.82     11.98 o 
   2   5   5       41.68       54.66      3.77 o 
   3   5   5      207.81      247.83      4.88 o 
   4   5   5     1005.12     1031.88     13.68 o 
   5   5   5      181.05      168.88      4.28 o 
   6   5   5      359.12      356.89      6.74 o 
   7   5   5      302.62      282.56      6.97 o 
   8   5   5      959.53      860.90     14.65 o 
   9   5   5        0.42       -1.24      2.05 o 
  10   5   5        1.49       -1.16      2.19 o 
  11   5   5       31.41       28.71      5.57 o 
 -12   6   5       32.55       28.00      6.35 o 
 -11   6   5        4.36       -1.21      5.14 o 
 -10   6   5        9.41        5.48      3.44 o 
  -9   6   5      132.48      131.71      6.75 o 
  -8   6   5       31.43       29.77      3.09 o 
  -7   6   5      176.83      203.42      5.19 o 
  -6   6   5      110.27      107.18      3.70 o 
  -5   6   5       73.59       89.86      4.80 o 
  -4   6   5        6.15        4.00      1.12 o 
  -3   6   5     1119.80     1104.07     15.00 o 
  -2   6   5     1134.19     1055.78     14.37 o 
  -1   6   5      600.21      573.07      8.02 o 
   0   6   5      118.25      109.88      2.89 o 
   1   6   5       16.12       11.99      1.35 o 
   2   6   5       26.08       29.66      1.87 o 
   3   6   5     2219.01     2337.27     27.41 o 
   4   6   5      132.13      143.34      3.78 o 
   5   6   5      436.90      414.41      7.27 o 
   6   6   5      178.04      184.07      5.42 o 
   7   6   5      299.89      290.31      7.22 o 
   8   6   5       40.69       37.93      3.25 o 
   9   6   5      127.41      112.28      6.03 o 
  10   6   5        0.01       -1.95      2.24 o 
  11   6   5      113.62      126.86      7.13 o 
 -12   7   5        4.16        4.67      5.36 o 
 -11   7   5       24.66       22.26      5.82 o 
 -10   7   5      261.50      278.88     14.88 o 
  -9   7   5       34.85       32.46      4.23 o 
  -8   7   5      680.09      714.80     15.99 o 
  -7   7   5       49.88       48.86      4.34 o 
  -6   7   5      512.64      560.21     10.84 o 
  -5   7   5      134.14      151.98      4.63 o 
  -4   7   5     1111.38     1230.12     16.73 o 
  -3   7   5      605.65      560.37      9.00 o 
  -2   7   5       47.58       58.78      2.41 o 
  -1   7   5        0.02       -0.58      0.91 o 
   0   7   5     1360.95     1294.60     17.52 o 
   1   7   5       69.31       93.88      3.08 o 
   2   7   5      310.73      335.49      5.85 o 
   3   7   5      139.69      129.94      3.94 o 
   4   7   5      123.20      118.99      3.53 o 
   5   7   5      276.05      270.04      5.65 o 
   6   7   5     1287.41     1209.04     18.19 o 
   7   7   5        4.35       -0.75      1.72 o 
   8   7   5        7.07        5.17      2.05 o 
   9   7   5        1.12        1.31      1.98 o 
  10   7   5      206.29      233.60      8.30 o 
  11   7   5       31.09       36.14      4.35 o 
 -12   8   5       55.53       44.01      7.44 o 
 -11   8   5        0.09       -3.04      4.23 o 
 -10   8   5      154.67      152.48      7.90 o 
  -9   8   5      247.03      266.79      7.92 o 
  -8   8   5        1.41        0.84      2.28 o 
  -7   8   5       88.65       84.73      4.54 o 
  -6   8   5       87.06       96.61      4.45 o 
  -5   8   5       24.89       20.07      2.61 o 
  -4   8   5       68.02       71.84      3.32 o 
  -3   8   5      153.66      167.89      3.90 o 
  -2   8   5       39.94       54.61      2.41 o 
  -1   8   5       55.28       59.45      2.44 o 
   0   8   5      374.79      431.00      6.77 o 
   1   8   5      343.09      317.61      5.58 o 
   2   8   5       22.95       26.69      2.04 o 
   3   8   5      163.07      177.58      4.27 o 
   4   8   5       73.25       65.39      2.93 o 
   5   8   5      351.84      396.01      9.20 o 
   6   8   5       88.62       77.33      4.04 o 
   7   8   5       21.75       18.46      2.55 o 
   8   8   5      185.49      181.71      7.23 o 
   9   8   5        7.02        4.90      2.26 o 
  10   8   5       68.05       74.69      6.69 o 
  11   8   5       55.31       67.72      5.58 o 
 -12   9   5       14.17       -7.61      5.07 o 
 -11   9   5        0.07       -6.03      4.55 o 
 -10   9   5     1277.18     1312.68     26.39 o 
  -9   9   5       36.62       38.94      3.92 o 
  -8   9   5       81.31       87.10      4.99 o 
  -7   9   5        2.01        3.68      2.26 o 
  -6   9   5      136.27      133.22      5.07 o 
  -5   9   5      312.62      326.41      6.67 o 
  -4   9   5      214.69      230.80      5.96 o 
  -3   9   5      453.74      440.43      7.10 o 
  -2   9   5      369.86      408.55      6.66 o 
  -1   9   5      314.33      332.67      5.75 o 
   0   9   5       93.79      101.72      4.58 o 
   1   9   5       80.66       80.76      2.88 o 
   2   9   5      299.96      326.22      5.92 o 
   3   9   5       88.92      109.38      3.79 o 
   4   9   5      363.54      340.87      6.45 o 
   5   9   5      178.89      152.56      4.67 o 
   6   9   5      748.34      740.41     12.87 o 
   7   9   5        0.75       -1.41      1.73 o 
   8   9   5       92.16       89.75      4.81 o 
   9   9   5       72.06       97.35      5.25 o 
  10   9   5        2.68        8.24      2.94 o 
  11   9   5      126.01      134.18      8.86 o 
 -11  10   5        3.09        5.58      4.44 o 
 -10  10   5     1167.43     1040.31     94.09 o 
  -9  10   5      274.16      281.55      8.40 o 
  -8  10   5      494.78      503.39     11.22 o 
  -7  10   5       26.07       26.55      3.70 o 
  -6  10   5       57.41       55.02      3.24 o 
  -5  10   5      461.33      470.58      8.70 o 
  -4  10   5       68.55       80.65      3.19 o 
  -3  10   5        2.64        0.26      1.29 o 
  -2  10   5       29.20       29.37      2.03 o 
  -1  10   5       54.94       54.78      2.51 o 
   0  10   5     2616.03     2781.79     31.78 o 
   1  10   5     1491.77     1503.91     19.35 o 
   2  10   5      680.44      655.61      9.69 o 
   3  10   5      258.15      242.96      5.19 o 
   4  10   5       27.68       21.51      2.20 o 
   5  10   5      399.80      368.63      9.08 o 
   6  10   5      513.03      435.12      9.18 o 
   7  10   5       57.95       59.55      3.91 o 
   8  10   5       25.67       24.23      3.02 o 
   9  10   5        3.59        5.38      2.38 o 
  10  10   5        0.17        2.91      2.86 o 
 -11  11   5       79.65       94.30     16.29 o 
 -10  11   5       64.20       64.66      7.43 o 
  -9  11   5      255.54      229.54      8.97 o 
  -8  11   5      105.74      136.73      8.12 o 
  -7  11   5      110.51      112.48      6.34 o 
  -6  11   5      213.21      233.00      9.84 o 
  -5  11   5      331.69      333.24      8.16 o 
  -4  11   5        8.66        6.93      2.40 o 
  -3  11   5      160.93      164.47      4.14 o 
  -2  11   5      289.19      308.53      5.71 o 
  -1  11   5      479.23      525.00      8.09 o 
   0  11   5       35.69       41.89      2.30 o 
   1  11   5      446.97      407.11      8.29 o 
   2  11   5        4.55        4.16      1.59 o 
   3  11   5      726.48      680.35     10.26 o 
   4  11   5      417.39      399.23     11.19 o 
   5  11   5      381.27      374.68      9.85 o 
   6  11   5       11.67       23.98      2.73 o 
   7  11   5      154.39      132.22      5.47 o 
   8  11   5       11.23       19.91      3.07 o 
   9  11   5        9.23       10.79      2.69 o 
  10  11   5        0.12        0.63      2.46 o 
 -11  12   5       62.15       87.54      8.89 o 
 -10  12   5       52.46       65.22     17.34 o 
  -9  12   5      229.36      215.08      9.19 o 
  -8  12   5      586.42      578.68     14.88 o 
  -7  12   5      265.46      267.92      9.46 o 
  -6  12   5       51.34       63.16      5.14 o 
  -5  12   5       10.36        6.89      2.40 o 
  -4  12   5      277.64      270.91      6.50 o 
  -3  12   5        9.92        7.64      1.99 o 
  -2  12   5      400.39      408.69      8.12 o 
  -1  12   5       20.82       26.12      2.49 o 
   0  12   5      617.85      617.02     11.01 o 
   1  12   5       14.54        8.74      2.20 o 
   2  12   5        0.98       -1.66      1.64 o 
   3  12   5     2959.79     2872.22     33.55 o 
   4  12   5       20.64       18.86      2.07 o 
   5  12   5       15.18       15.23      3.60 o 
   6  12   5       17.18       15.82      2.48 o 
   7  12   5       16.54       19.81      3.06 o 
   8  12   5       60.87       56.86      4.22 o 
   9  12   5        0.02       -1.21      2.14 o 
  10  12   5       53.19       70.45      5.04 o 
 -10  13   5      213.08      215.43     11.95 o 
  -9  13   5        2.44       -3.73      3.15 o 
  -8  13   5       17.12       13.77      4.98 o 
  -7  13   5        4.25        8.20      3.30 o 
  -6  13   5       52.64       55.82      6.02 o 
  -5  13   5      175.95      187.67      6.32 o 
  -4  13   5       38.51       35.12      2.95 o 
  -3  13   5       61.38       67.04      3.72 o 
  -2  13   5       67.30       64.89      3.63 o 
  -1  13   5       11.05       15.03      2.21 o 
   0  13   5       26.88       20.48      2.36 o 
   1  13   5      537.60      503.23     11.12 o 
   2  13   5       34.98       31.64      2.72 o 
   3  13   5       99.84       96.23      6.53 o 
   4  13   5      273.20      223.85      6.08 o 
   5  13   5     1369.10     1323.63     22.67 o 
   6  13   5       21.26       20.82      3.06 o 
   7  13   5        3.69        4.17      2.46 o 
   8  13   5        1.90        3.86      2.53 o 
   9  13   5        0.05        1.07      4.29 o 
 -10  14   5       29.08       28.02      8.39 o 
  -9  14   5        0.91       -1.55      3.20 o 
  -8  14   5      102.77      100.31      6.87 o 
  -7  14   5      176.07      177.22      7.99 o 
  -6  14   5      847.92      821.35     30.69 o 
  -5  14   5      254.60      242.08      8.72 o 
  -4  14   5       20.84       12.82      2.42 o 
  -3  14   5        1.42        3.89      1.97 o 
  -2  14   5      132.99      132.32      4.79 o 
  -1  14   5      384.09      375.85      7.99 o 
   0  14   5      327.54      331.31      7.40 o 
   1  14   5      543.82      530.81      9.96 o 
   2  14   5      103.83      113.63      4.55 o 
   3  14   5      574.29      572.14     10.64 o 
   4  14   5      440.87      400.03     18.56 o 
   5  14   5       33.75       15.44      3.54 o 
   6  14   5      193.51      168.45      8.03 o 
   7  14   5       25.04       22.47      4.11 o 
   8  14   5       29.06       28.76      7.38 o 
   9  14   5       36.49       30.50      4.97 o 
  -9  15   5        0.07       -4.87      3.25 o 
  -8  15   5      156.09      168.54      9.10 o 
  -7  15   5       11.46        8.62      3.44 o 
  -6  15   5       32.48       37.71      4.67 o 
  -5  15   5       78.09       76.20      6.72 o 
  -4  15   5     1149.75     1114.15     17.34 o 
  -3  15   5     1542.11     1583.88     22.77 o 
  -2  15   5       44.30       37.88      3.74 o 
  -1  15   5     1085.25     1049.57     18.86 o 
   0  15   5     1657.40     1579.45     25.92 o 
   1  15   5      319.96      293.97      9.29 o 
   2  15   5       25.20       18.94      2.94 o 
   3  15   5       38.26       37.62      3.69 o 
   4  15   5      648.52      651.71     16.54 o 
   5  15   5       74.73       78.05      6.29 o 
   6  15   5        8.55       13.93      3.59 o 
   7  15   5       32.04       48.05      5.44 o 
   8  15   5        4.81        4.99      3.46 o 
  -9  16   5        8.17        8.23      5.88 o 
  -8  16   5       64.11       70.94      7.90 o 
  -7  16   5       42.15       31.42      5.91 o 
  -6  16   5       30.53       21.84      5.23 o 
  -5  16   5      443.42      454.78     21.73 o 
  -4  16   5       14.77       19.10      3.21 o 
  -3  16   5      582.52      571.18     12.80 o 
  -2  16   5       16.20       10.14      2.93 o 
  -1  16   5      188.89      193.39      7.03 o 
   0  16   5       75.11       73.88      4.92 o 
   1  16   5       16.95       22.62      3.27 o 
   2  16   5        0.98       -2.06      3.24 o 
   3  16   5       32.53       29.71      3.54 o 
   4  16   5      237.55      218.83      9.20 o 
   5  16   5       93.94      126.04      9.40 o 
   6  16   5      232.44      241.91     10.04 o 
   7  16   5      102.47      112.62      7.97 o 
   8  16   5       22.11       20.81      4.61 o 
  -8  17   5        0.46       -0.53      4.29 o 
  -7  17   5       58.42       54.01      7.32 o 
  -6  17   5      208.91      207.96     11.60 o 
  -5  17   5      213.33      225.45     11.64 o 
  -4  17   5       44.16       42.71      4.20 o 
  -3  17   5      429.44      367.13     12.10 o 
  -2  17   5        0.61        0.62      2.38 o 
  -1  17   5      143.26      132.65     12.00 o 
   0  17   5      177.45      161.87      6.55 o 
   1  17   5       45.68       51.78      4.47 o 
   2  17   5       15.16       17.86      5.63 o 
   3  17   5       10.90        9.07      2.72 o 
   4  17   5       16.49       14.94      3.74 o 
   5  17   5       29.13       26.67      5.81 o 
   6  17   5        4.98        9.30      3.67 o 
   7  17   5      601.93      677.24     18.78 o 
  -7  18   5       32.23       29.45      6.19 o 
  -6  18   5        2.62       -5.63      3.76 o 
  -5  18   5      139.69      128.67     10.10 o 
  -4  18   5      118.31      119.64      7.72 o 
  -3  18   5       28.26       39.33      4.28 o 
  -2  18   5        0.47        2.71      2.58 o 
  -1  18   5      178.28      150.48      6.86 o 
   0  18   5      196.30      175.59      7.07 o 
   1  18   5      168.57      174.88      7.21 o 
   2  18   5        5.00       -3.38      2.25 o 
   3  18   5       11.40       10.85      3.67 o 
   4  18   5      231.96      260.66     10.93 o 
   5  18   5       85.71      121.10      8.18 o 
   6  18   5       81.61       80.40      7.11 o 
  -7  19   5        0.75       -2.84      8.24 o 
  -6  19   5        1.15        6.11      4.74 o 
  -5  19   5        4.97        9.31      4.92 o 
  -4  19   5       10.55        3.33      4.41 o 
  -3  19   5        0.02       -1.37      2.52 o 
  -2  19   5        0.94        1.02      2.70 o 
  -1  19   5        0.17        0.39      2.60 o 
   0  19   5      225.97      219.83      8.08 o 
   1  19   5       31.85       37.43      4.19 o 
   2  19   5       31.29       32.52      3.99 o 
   3  19   5        0.86       -0.11      3.19 o 
   4  19   5        5.49        4.65      3.45 o 
   5  19   5       16.66       13.86      4.23 o 
   6  19   5        0.58       -2.70      3.85 o 
  -5  20   5       45.12       48.31      7.59 o 
  -4  20   5        1.20       -6.62      7.02 o 
  -3  20   5       51.22       49.04      4.94 o 
  -2  20   5       10.94       10.30      3.38 o 
  -1  20   5       39.84       31.28      4.21 o 
   0  20   5       14.49       12.72      3.44 o 
   1  20   5       11.24       10.72      3.25 o 
   2  20   5       53.79       55.21      4.98 o 
   3  20   5       36.78       32.81      5.20 o 
   4  20   5       58.48       63.82      7.50 o 
  -4  21   5      230.60      226.05     16.09 o 
  -3  21   5       81.10       92.75     11.82 o 
  -2  21   5       93.47       98.95      6.69 o 
  -1  21   5       10.57       12.59      3.47 o 
   0  21   5        7.38       -0.31      2.89 o 
   1  21   5       24.96       19.56      3.83 o 
   2  21   5        0.01        1.40      3.55 o 
   3  21   5      109.25      127.22      8.79 o 
  -2  22   5        7.22        9.49      3.69 o 
  -1  22   5        0.25        1.47      3.16 o 
   0  22   5        1.49        3.22      3.14 o 
   1  22   5       52.78       60.94      5.62 o 
 -12   0   6        0.63        9.32      7.53 o 
 -10   0   6      399.93      367.80     20.10 o 
  -8   0   6      963.65      905.97     22.52 o 
  -6   0   6        8.95       11.24      3.08 o 
  -4   0   6      552.82      515.02     13.76 o 
  -2   0   6       22.90       18.23      7.90 o 
   0   0   6      273.65      246.24      9.27 o 
   2   0   6      515.23      484.35     12.84 o 
   4   0   6      377.98      382.33     12.25 o 
   6   0   6     1296.96     1309.79     30.17 o 
   8   0   6      501.68      505.42     16.63 o 
  10   0   6      239.72      226.76     11.58 o 
 -12   1   6      766.20      768.10     23.97 o 
 -11   1   6       55.82       61.84      7.56 o 
 -10   1   6       51.16       50.67      6.67 o 
  -9   1   6      364.29      363.02     23.15 o 
  -8   1   6       44.04       44.35      3.41 o 
  -7   1   6        2.59        1.54      1.85 o 
  -6   1   6      208.49      185.62      5.57 o 
  -5   1   6      158.22      169.33      5.11 o 
  -4   1   6      140.16      135.57      4.42 o 
  -3   1   6     1443.25     1427.25     32.21 o 
  -2   1   6    29223.64    29072.53    333.55 o 
  -1   1   6     3015.78     3113.89     39.48 o 
   0   1   6        2.23       -1.40      1.19 o 
   1   1   6      150.41      191.16      5.29 o 
   2   1   6       50.84       75.49      2.68 o 
   3   1   6       46.60       61.94      2.71 o 
   4   1   6        1.42        0.34      1.12 o 
   5   1   6     1174.55     1143.45     15.30 o 
   6   1   6       56.47       48.55      2.89 o 
   7   1   6     1287.19     1218.70     16.75 o 
   8   1   6     1632.34     1427.56     24.31 o 
   9   1   6        1.49        3.50      2.32 o 
  10   1   6        4.75        5.94      2.64 o 
  11   1   6      155.48      162.22     12.85 o 
 -12   2   6       11.79        8.26      5.52 o 
 -11   2   6      187.25      165.86     11.18 o 
 -10   2   6      405.38      395.77     14.97 o 
  -9   2   6       13.33       15.18      3.34 o 
  -8   2   6      277.70      284.08      8.97 o 
  -7   2   6       19.08       18.97      3.21 o 
  -6   2   6       79.74       89.85      5.17 o 
  -5   2   6        7.25        3.53      1.53 o 
  -4   2   6        0.05        1.87      1.84 o 
  -3   2   6     1335.39     1293.47     19.13 o 
  -2   2   6      240.92      273.02      5.35 o 
  -1   2   6      909.18      904.33     17.20 o 
   0   2   6     1273.76     1225.81     15.00 o 
   1   2   6      130.65      147.15      3.88 o 
   2   2   6      295.30      282.03      5.24 o 
   3   2   6     1329.88     1368.37     17.15 o 
   4   2   6        2.49        2.18      1.23 o 
   5   2   6      599.87      597.74     10.33 o 
   6   2   6     1125.87     1111.82     15.33 o 
   7   2   6        8.08        5.49      1.99 o 
   8   2   6      156.74      158.88      6.54 o 
   9   2   6       33.87       37.19      3.90 o 
  10   2   6        0.58        2.26      2.43 o 
  11   2   6        1.08        0.02      2.60 o 
 -12   3   6      260.46      299.18     14.14 o 
 -11   3   6       41.21       47.59      7.10 o 
 -10   3   6      355.27      372.17     27.27 o 
  -9   3   6        1.17       -0.94      2.58 o 
  -8   3   6        0.44       -1.43      1.78 o 
  -7   3   6       58.65       61.27      4.60 o 
  -6   3   6        1.38        1.29      1.66 o 
  -5   3   6       92.62       77.59      3.13 o 
  -4   3   6      116.25       95.18      3.25 o 
  -3   3   6     1950.01     1949.14     24.85 o 
  -2   3   6        0.95        1.87      0.83 o 
  -1   3   6      190.65      170.48      3.53 o 
   0   3   6      213.00      202.62      4.64 o 
   1   3   6     2192.69     2225.16     28.15 o 
   2   3   6       55.36       49.04      2.61 o 
   3   3   6        0.16       -0.64      1.06 o 
   4   3   6       81.07       74.89      3.13 o 
   5   3   6       82.02       73.47      4.75 o 
   6   3   6     1455.07     1427.15     18.70 o 
   7   3   6      423.06      401.53      8.71 o 
   8   3   6        7.13        6.14      2.15 o 
   9   3   6      241.60      244.78      8.12 o 
  10   3   6       38.48       42.16      4.33 o 
  11   3   6       27.79       22.82      3.80 o 
 -12   4   6        0.51       -2.47      4.82 o 
 -11   4   6        7.80       10.30      6.33 o 
 -10   4   6      453.20      419.12     15.40 o 
  -9   4   6       59.98       63.76      6.89 o 
  -8   4   6       18.84       17.66      3.49 o 
  -7   4   6       98.41      101.11      6.21 o 
  -6   4   6      682.51      679.57     15.86 o 
  -5   4   6        4.51        5.12      1.51 o 
  -4   4   6        3.33        2.58      1.27 o 
  -3   4   6       40.78       49.25      3.09 o 
  -2   4   6       37.17       44.68      1.91 o 
  -1   4   6      418.67      391.73      6.09 o 
   0   4   6      494.34      517.91      7.60 o 
   1   4   6      456.37      497.44     12.80 o 
   2   4   6      297.10      312.73      5.66 o 
   3   4   6      752.77      792.16     11.15 o 
   4   4   6      829.97      863.40     12.15 o 
   5   4   6      489.00      457.06      7.94 o 
   6   4   6      456.76      426.13      7.90 o 
   7   4   6       39.44       39.17      3.73 o 
   8   4   6       84.99       74.71      4.35 o 
   9   4   6       40.68       43.81      4.17 o 
  10   4   6        8.08       14.51      3.14 o 
  11   4   6        0.33       -2.77      2.39 o 
 -12   5   6      132.20      119.18     14.76 o 
 -11   5   6      396.09      386.40     16.20 o 
 -10   5   6       50.48       55.89      5.25 o 
  -9   5   6       28.29       38.60      4.45 o 
  -8   5   6       69.49       74.54      5.45 o 
  -7   5   6      204.68      199.64      6.10 o 
  -6   5   6      109.67      108.50      7.62 o 
  -5   5   6       19.37       19.12      2.01 o 
  -4   5   6        1.24        1.23      1.33 o 
  -3   5   6      199.73      231.38      4.26 o 
  -2   5   6      144.73      134.01      3.21 o 
  -1   5   6      115.79      104.35      3.81 o 
   0   5   6       46.37       35.80      2.28 o 
   1   5   6      311.57      316.20      5.60 o 
   2   5   6      724.39      732.11     10.34 o 
   3   5   6      755.92      757.40     10.81 o 
   4   5   6      166.96      164.49      4.29 o 
   5   5   6       25.87       27.04      2.26 o 
   6   5   6      211.11      225.98      5.42 o 
   7   5   6       40.21       34.65      3.08 o 
   8   5   6      415.65      373.51      8.77 o 
   9   5   6       12.15       11.42      2.84 o 
  10   5   6       18.00       18.36      3.42 o 
  11   5   6      104.14      105.56      6.77 o 
 -12   6   6        0.78       -0.10      5.21 o 
 -11   6   6        3.50        3.63      8.17 o 
 -10   6   6      548.68      578.00     14.96 o 
  -9   6   6       41.07       39.39      4.52 o 
  -8   6   6       47.57       48.15      4.62 o 
  -7   6   6        8.05        5.25      2.01 o 
  -6   6   6      526.37      535.77     10.58 o 
  -5   6   6     1400.01     1405.35     19.28 o 
  -4   6   6       75.18       86.89      4.84 o 
  -3   6   6      120.50      109.82      3.05 o 
  -2   6   6       55.09       56.98      2.39 o 
  -1   6   6        4.44        3.18      1.12 o 
   0   6   6      125.00      133.53      3.40 o 
   1   6   6      466.29      489.73      7.64 o 
   2   6   6      313.74      337.50      6.08 o 
   3   6   6       58.13       51.16      2.62 o 
   4   6   6      117.83      136.64      5.05 o 
   5   6   6      377.64      389.81      7.26 o 
   6   6   6      680.08      652.48     11.84 o 
   7   6   6      178.43      173.77      5.71 o 
   8   6   6        0.01        0.65      2.24 o 
   9   6   6      282.50      274.93     10.23 o 
  10   6   6       26.66       27.33      3.78 o 
  11   6   6       18.67       19.24      3.77 o 
 -12   7   6        1.93        4.94      5.42 o 
 -11   7   6       14.25       16.12      5.60 o 
 -10   7   6      592.17      603.96     15.44 o 
  -9   7   6      277.04      279.42      9.60 o 
  -8   7   6      339.70      330.23     10.08 o 
  -7   7   6      168.15      161.30      5.71 o 
  -6   7   6       46.38       35.68      3.78 o 
  -5   7   6      313.00      321.67     10.43 o 
  -4   7   6      232.06      238.02      5.52 o 
  -3   7   6      423.87      388.59     12.62 o 
  -2   7   6      164.37      158.86      3.74 o 
  -1   7   6       49.00       69.03      2.67 o 
   0   7   6        3.53        8.88      1.39 o 
   1   7   6       34.68       39.86      2.58 o 
   2   7   6       81.71       61.36      2.81 o 
   3   7   6      259.80      263.11      7.43 o 
   4   7   6      121.34      120.67      3.76 o 
   5   7   6      647.82      640.47     10.17 o 
   6   7   6     1567.52     1531.59     22.33 o 
   7   7   6       98.67       81.22      4.44 o 
   8   7   6       91.86       94.64      5.01 o 
   9   7   6       16.26        8.71      2.50 o 
  10   7   6       88.17      106.50      6.54 o 
 -11   8   6        0.24       -5.76      4.32 o 
 -10   8   6       23.23       22.42      5.51 o 
  -9   8   6      529.28      524.63     13.92 o 
  -8   8   6        0.32       -0.87      2.56 o 
  -7   8   6        3.14        5.55      2.54 o 
  -6   8   6       14.11       13.95      3.26 o 
  -5   8   6      255.34      258.52      6.00 o 
  -4   8   6      225.70      196.07     11.40 o 
  -3   8   6       89.55      107.53      4.27 o 
  -2   8   6      199.41      200.97      4.35 o 
  -1   8   6      798.30      798.48     18.68 o 
   0   8   6     1487.99     1462.67     20.01 o 
   1   8   6      244.13      265.11      5.27 o 
   2   8   6      259.98      267.91      5.44 o 
   3   8   6        6.34       11.14      1.66 o 
   4   8   6        3.40        5.05      1.44 o 
   5   8   6      124.72      104.09      4.76 o 
   6   8   6       48.78       54.35      3.68 o 
   7   8   6        2.46        1.43      2.16 o 
   8   8   6       12.72       14.64      3.07 o 
   9   8   6       54.10       43.09      3.84 o 
  10   8   6        9.03        9.86      3.07 o 
 -11   9   6       60.31       59.24      7.77 o 
 -10   9   6      157.02      148.90      9.96 o 
  -9   9   6      528.09      504.37     13.61 o 
  -8   9   6       58.88       53.54      6.75 o 
  -7   9   6      337.91      331.54      9.96 o 
  -6   9   6      160.65      169.36      5.64 o 
  -5   9   6       23.26       15.27      2.42 o 
  -4   9   6       28.58       31.31      2.56 o 
  -3   9   6      208.83      208.25      4.67 o 
  -2   9   6        0.60       -0.06      1.23 o 
  -1   9   6      832.66      854.13     11.69 o 
   0   9   6      823.88      842.75     11.61 o 
   1   9   6      393.66      396.05      6.87 o 
   2   9   6        0.84        1.16      1.22 o 
   3   9   6       98.55      103.58      4.14 o 
   4   9   6      146.71      150.36      4.84 o 
   5   9   6      109.52      105.00      4.28 o 
   6   9   6       51.63       49.23      3.57 o 
   7   9   6      334.05      266.16      7.31 o 
   8   9   6        0.59        0.57      1.96 o 
   9   9   6      146.48      146.87      8.47 o 
  10   9   6       62.60       66.63      7.54 o 
 -11  10   6       65.88       64.08      7.93 o 
 -10  10   6       25.69       23.30     11.44 o 
  -9  10   6      707.86      720.68     17.13 o 
  -8  10   6       43.31       45.06      4.82 o 
  -7  10   6      450.13      431.37      9.96 o 
  -6  10   6        4.41        2.84      1.75 o 
  -5  10   6      116.40      129.07      4.44 o 
  -4  10   6      417.12      453.09      8.53 o 
  -3  10   6      140.32      128.51      3.82 o 
  -2  10   6       49.85       47.34      2.55 o 
  -1  10   6      234.09      216.09      4.75 o 
   0  10   6      121.09      105.15      3.40 o 
   1  10   6       22.94       26.59      2.24 o 
   2  10   6      156.74      164.87      4.33 o 
   3  10   6        2.08        3.09      1.46 o 
   4  10   6        7.47       13.07      2.19 o 
   5  10   6     2262.69     2119.01     29.08 o 
   6  10   6      541.34      527.24     10.56 o 
   7  10   6        1.36        5.99      2.14 o 
   8  10   6       33.03       40.24      3.60 o 
   9  10   6       14.14       10.98      2.82 o 
  10  10   6        7.10        5.38      3.68 o 
 -11  11   6      132.22      128.13     10.50 o 
 -10  11   6       44.67       60.01      7.41 o 
  -9  11   6       52.36       42.87      6.38 o 
  -8  11   6        1.54        8.53      4.29 o 
  -7  11   6       80.06       88.38      6.10 o 
  -6  11   6      263.07      264.99     17.88 o 
  -5  11   6      233.68      227.31      6.85 o 
  -4  11   6      147.02      145.85      5.52 o 
  -3  11   6      446.39      450.78      8.72 o 
  -2  11   6      275.88      269.90      6.31 o 
  -1  11   6      208.91      197.45      4.60 o 
   0  11   6      104.06      104.49      3.59 o 
   1  11   6      123.80      121.71      3.76 o 
   2  11   6       41.30       33.22      2.71 o 
   3  11   6      157.94      163.42      4.51 o 
   4  11   6      279.05      242.16      6.38 o 
   5  11   6        6.56       14.54      2.68 o 
   6  11   6      121.74      108.11      5.12 o 
   7  11   6       22.74       27.64      3.67 o 
   8  11   6      200.14      187.03      6.54 o 
   9  11   6       48.36       51.06      4.29 o 
 -10  12   6      210.03      219.47     12.14 o 
  -9  12   6      592.00      617.02     20.12 o 
  -8  12   6      396.78      389.34     40.34 o 
  -7  12   6        4.57        5.25      3.20 o 
  -6  12   6      133.00      138.26      7.03 o 
  -5  12   6      152.94      141.07      5.66 o 
  -4  12   6        0.13       -1.94      1.81 o 
  -3  12   6      101.06       97.59      4.36 o 
  -2  12   6      193.07      182.77      5.37 o 
  -1  12   6       76.47       72.30      3.72 o 
   0  12   6        3.54        1.96      1.76 o 
   1  12   6     1046.27     1018.09     15.72 o 
   2  12   6      323.25      303.60      7.09 o 
   3  12   6       31.42       30.08      2.72 o 
   4  12   6       55.02       56.91      4.17 o 
   5  12   6      160.92      171.55      7.10 o 
   6  12   6       25.21       27.05      4.20 o 
   7  12   6        1.42        7.59      2.59 o 
   8  12   6        0.39       -3.29      2.19 o 
   9  12   6        0.99       -1.00      2.37 o 
 -10  13   6       18.22       13.93      7.75 o 
  -9  13   6      117.99      129.22     10.00 o 
  -8  13   6       39.47       37.68      4.91 o 
  -7  13   6       13.33       11.32      3.53 o 
  -6  13   6      289.69      282.81      9.75 o 
  -5  13   6        0.59       -0.06      3.51 o 
  -4  13   6      319.30      320.33      8.42 o 
  -3  13   6      155.07      171.68      6.11 o 
  -2  13   6       15.34       16.14      2.38 o 
  -1  13   6      132.71      123.12      5.98 o 
   0  13   6       50.74       56.29      6.34 o 
   1  13   6      392.19      397.61      8.34 o 
   2  13   6      528.08      540.72     10.25 o 
   3  13   6      173.36      188.05      5.71 o 
   4  13   6      442.74      465.76     10.97 o 
   5  13   6        3.26        3.21      2.75 o 
   6  13   6      160.40      160.93      6.72 o 
   7  13   6        5.57        2.01      2.42 o 
   8  13   6       22.11       37.40      7.31 o 
   9  13   6        1.82        3.98      3.37 o 
  -9  14   6      106.85      103.53     22.16 o 
  -8  14   6        0.33       -1.09      3.32 o 
  -7  14   6      194.10      224.16     10.62 o 
  -6  14   6     1045.66      968.69     22.50 o 
  -5  14   6        0.01       -0.25      2.16 o 
  -4  14   6        9.20        1.41      2.21 o 
  -3  14   6      500.76      511.57     10.02 o 
  -2  14   6      224.25      228.64      6.27 o 
  -1  14   6       15.83       19.27      2.51 o 
   0  14   6       90.97       91.74      4.40 o 
   1  14   6       26.14       27.92      3.60 o 
   2  14   6       63.89       66.68      3.88 o 
   3  14   6     1437.86     1409.43     21.00 o 
   4  14   6       75.37      100.57      5.59 o 
   5  14   6       57.54       51.61      4.47 o 
   6  14   6       81.24       70.36      6.12 o 
   7  14   6       26.93       20.35      4.11 o 
   8  14   6       37.70       37.27      5.17 o 
  -9  15   6        0.04        3.53      4.65 o 
  -8  15   6      120.95      112.43      7.67 o 
  -7  15   6       32.46       28.42      5.30 o 
  -6  15   6      730.36      758.40     18.08 o 
  -5  15   6      414.67      437.18     12.54 o 
  -4  15   6        1.35        0.03      2.86 o 
  -3  15   6      504.95      488.43      9.91 o 
  -2  15   6       66.67       60.20      3.86 o 
  -1  15   6      383.68      384.04      9.86 o 
   0  15   6      170.44      172.36      8.88 o 
   1  15   6     1054.77     1009.74     19.70 o 
   2  15   6      251.02      233.85      7.59 o 
   3  15   6        5.12       11.42      2.69 o 
   4  15   6      210.76      179.60      8.22 o 
   5  15   6       84.29       72.77      6.21 o 
   6  15   6        7.25        8.79      3.40 o 
   7  15   6       26.09       22.53      4.34 o 
   8  15   6        3.87        8.96      3.93 o 
  -8  16   6        1.05       -7.11      8.18 o 
  -7  16   6       80.57       86.25      8.53 o 
  -6  16   6       21.52       14.41      4.88 o 
  -5  16   6       19.31       15.26      4.83 o 
  -4  16   6       22.00       21.40      3.91 o 
  -3  16   6       25.00       30.96      4.34 o 
  -2  16   6        7.43        7.95      3.04 o 
  -1  16   6      734.51      717.41     14.91 o 
   0  16   6      369.29      345.72      9.57 o 
   1  16   6       80.90       67.70      4.82 o 
   2  16   6        0.02        1.77      2.35 o 
   3  16   6       59.05       48.27      4.30 o 
   4  16   6      322.36      291.83     10.71 o 
   5  16   6      167.57      177.96      8.95 o 
   6  16   6        8.21        3.76      3.33 o 
   7  16   6       52.76       47.34      5.83 o 
  -8  17   6       33.46       11.80      5.39 o 
  -7  17   6        0.17       -1.29      4.00 o 
  -6  17   6       16.58       17.97      5.12 o 
  -5  17   6      155.62      165.85     10.73 o 
  -4  17   6       19.16       19.39      3.95 o 
  -3  17   6       99.60       85.76      6.41 o 
  -2  17   6        0.78        4.41      2.76 o 
  -1  17   6       14.47       11.01      3.12 o 
   0  17   6        0.45       -2.46      2.39 o 
   1  17   6       44.91       40.90      4.13 o 
   2  17   6        1.31       -1.05      2.26 o 
   3  17   6       11.88        4.69      3.28 o 
   4  17   6        5.68        3.85      3.23 o 
   5  17   6        8.14       10.84      3.75 o 
   6  17   6        3.47        5.55      3.56 o 
  -7  18   6      163.33      141.08     11.15 o 
  -6  18   6       16.31       29.16      6.35 o 
  -5  18   6        1.21        2.19      4.32 o 
  -4  18   6      175.61      162.15     11.37 o 
  -3  18   6      114.08      120.71      7.73 o 
  -2  18   6       25.03       33.48      4.12 o 
  -1  18   6      180.19      173.61      7.47 o 
   0  18   6      307.44      277.76      8.99 o 
   1  18   6       20.97       11.08      3.04 o 
   2  18   6       22.11       12.83      3.16 o 
   3  18   6      396.41      405.20     13.22 o 
   4  18   6       10.31        3.37      3.44 o 
   5  18   6       16.42       23.40      4.67 o 
   6  18   6      150.07      208.59     10.42 o 
  -6  19   6        5.93        1.10      6.81 o 
  -5  19   6       97.71       96.44      9.55 o 
  -4  19   6       21.97       15.38      5.29 o 
  -3  19   6       14.53       12.49      3.86 o 
  -2  19   6      140.21      104.42      7.39 o 
  -1  19   6        8.78       -0.05      2.74 o 
   0  19   6       41.96       42.06      4.46 o 
   1  19   6       19.01       13.52      4.01 o 
   2  19   6        0.28        3.31      2.79 o 
   3  19   6       69.96       78.33      6.85 o 
   4  19   6        2.21        7.19      3.74 o 
   5  19   6      122.56      144.97      9.42 o 
  -5  20   6        4.88        0.15      5.05 o 
  -4  20   6       27.33       31.35      6.57 o 
  -3  20   6        0.05        5.41      3.62 o 
  -2  20   6        1.79        1.31      3.22 o 
  -1  20   6       47.92       55.18      5.21 o 
   0  20   6       68.45       63.30      5.49 o 
   1  20   6       91.57      106.42      6.64 o 
   2  20   6       42.94       31.78      6.46 o 
   3  20   6       48.20       57.24      6.17 o 
  -3  21   6       66.67       65.72      8.37 o 
  -2  21   6      120.26      129.33      8.69 o 
  -1  21   6       17.69       17.81      3.97 o 
   0  21   6        0.01        1.94      3.03 o 
   1  21   6       18.66       17.27      3.86 o 
   2  21   6        1.73       -0.14      3.61 o 
 -11   0   7        0.32       -9.00      6.27 o 
  -9   0   7     1409.48     1391.81     47.32 o 
  -7   0   7      326.01      292.42     10.85 o 
  -5   0   7       76.54       77.94      5.82 o 
  -3   0   7     3474.03     3605.82     69.90 o 
  -1   0   7       43.12       32.51      2.57 o 
   1   0   7      418.78      377.67     17.46 o 
   3   0   7       81.80       66.52      4.31 o 
   5   0   7      694.09      682.41     15.11 o 
   7   0   7       75.55       68.53      5.18 o 
   9   0   7      272.16      286.60     19.24 o 
  11   0   7      113.80      117.01     12.87 o 
 -12   1   7      106.07       99.86      9.78 o 
 -11   1   7      507.65      494.16     18.26 o 
 -10   1   7      242.13      249.59     12.04 o 
  -9   1   7        0.24        0.07      2.65 o 
  -8   1   7      239.11      234.72      7.55 o 
  -7   1   7      723.67      725.99     13.59 o 
  -6   1   7       11.84       12.03      2.29 o 
  -5   1   7      223.90      191.95      5.80 o 
  -4   1   7        0.00        0.51      1.61 o 
  -3   1   7     2879.27     2958.75     47.55 o 
  -2   1   7      289.51      286.65     11.25 o 
  -1   1   7     1345.97     1376.74     18.14 o 
   0   1   7      210.08      236.00      4.64 o 
   1   1   7      145.01      162.42      5.03 o 
   2   1   7      323.23      315.69      5.89 o 
   3   1   7      115.99      124.52      3.67 o 
   4   1   7       39.04       32.06      2.32 o 
   5   1   7       19.70       24.82      2.28 o 
   6   1   7      171.33      161.68      5.38 o 
   7   1   7     1522.77     1519.50     20.34 o 
   8   1   7      347.88      336.06      9.57 o 
   9   1   7       15.33       11.54      2.95 o 
  10   1   7        0.39        1.33      2.54 o 
  11   1   7      156.62      162.19      8.30 o 
 -12   2   7      505.86      504.20     19.03 o 
 -11   2   7      132.95      132.70     10.60 o 
 -10   2   7       16.46       11.76      4.96 o 
  -9   2   7       23.89       17.48      3.52 o 
  -8   2   7      388.73      380.90     19.83 o 
  -7   2   7      654.36      584.43     17.53 o 
  -6   2   7       24.53       23.17      3.31 o 
  -5   2   7       68.41       75.67      7.72 o 
  -4   2   7       24.36       26.21      2.61 o 
  -3   2   7       10.03        9.97      1.38 o 
  -2   2   7     2922.11     2988.94     33.47 o 
  -1   2   7      435.89      466.79     10.15 o 
   0   2   7        0.45       -0.04      0.99 o 
   1   2   7       39.02       38.11      2.16 o 
   2   2   7      167.48      154.93      3.98 o 
   3   2   7        0.04        0.38      1.41 o 
   4   2   7      294.82      298.50      6.10 o 
   5   2   7      507.91      516.89      8.86 o 
   6   2   7        1.90        0.95      1.64 o 
   7   2   7        4.95        1.98      3.18 o 
   8   2   7       35.45       42.03      4.41 o 
   9   2   7        0.24       -0.48      2.23 o 
  10   2   7        7.64        9.30      3.15 o 
 -12   3   7       23.65       15.14      6.05 o 
 -11   3   7      419.26      419.51     16.46 o 
 -10   3   7       77.20       85.65      8.21 o 
  -9   3   7       35.87       37.80      6.13 o 
  -8   3   7      174.25      157.37      7.13 o 
  -7   3   7      236.89      225.51      6.70 o 
  -6   3   7        6.76        4.28      2.04 o 
  -5   3   7      501.31      505.09     10.31 o 
  -4   3   7       60.42       66.38      3.79 o 
  -3   3   7      497.98      484.43     12.14 o 
  -2   3   7      125.29      113.61      3.04 o 
  -1   3   7      174.15      154.68      3.64 o 
   0   3   7      127.17      126.04      3.36 o 
   1   3   7      771.84      734.11     11.45 o 
   2   3   7      300.36      291.42      5.67 o 
   3   3   7        1.90        0.32      1.22 o 
   4   3   7      466.35      464.05      8.06 o 
   5   3   7       71.57       74.17      4.86 o 
   6   3   7       64.98       69.90      3.88 o 
   7   3   7       12.63       12.39      2.40 o 
   8   3   7      106.70      109.72      5.37 o 
   9   3   7        0.17        1.56      2.38 o 
  10   3   7        8.44       10.90      3.11 o 
 -12   4   7       48.11       50.97      9.44 o 
 -11   4   7        9.78       12.57      5.81 o 
 -10   4   7      241.95      259.29     12.24 o 
  -9   4   7       65.54       69.56      5.58 o 
  -8   4   7       46.92       46.56      4.52 o 
  -7   4   7      346.98      332.18      8.33 o 
  -6   4   7      570.28      577.70     11.49 o 
  -5   4   7        3.04        0.75      1.80 o 
  -4   4   7      140.92      150.40      4.25 o 
  -3   4   7       75.22       78.83      3.25 o 
  -2   4   7      127.81      163.07      3.98 o 
  -1   4   7      495.35      485.24      8.38 o 
   0   4   7      276.57      294.88      6.02 o 
   1   4   7      271.54      301.72      6.29 o 
   2   4   7      943.32      918.35     12.60 o 
   3   4   7      490.39      498.58      8.80 o 
   4   4   7      514.66      471.99      8.19 o 
   5   4   7      890.20      846.16     13.82 o 
   6   4   7      741.05      735.68     12.76 o 
   7   4   7       97.93       97.17      5.50 o 
   8   4   7       77.06       66.65      4.28 o 
   9   4   7        0.89        0.19      2.22 o 
  10   4   7        5.64        3.68      2.71 o 
 -12   5   7       25.79       20.51      6.43 o 
 -11   5   7      135.87      130.18     10.22 o 
 -10   5   7       21.18       29.05      4.43 o 
  -9   5   7       16.06       12.07      4.34 o 
  -8   5   7        2.96        5.97      3.06 o 
  -7   5   7       34.32       28.56      4.90 o 
  -6   5   7      401.08      397.49      9.09 o 
  -5   5   7      144.59      147.75      5.23 o 
  -4   5   7        0.47        2.89      1.53 o 
  -3   5   7      127.30      120.22      3.85 o 
  -2   5   7      141.96      133.90      3.48 o 
  -1   5   7      231.20      236.43      5.60 o 
   0   5   7       60.27       56.66      2.68 o 
   1   5   7      201.05      248.43      7.01 o 
   2   5   7       42.52       36.15      2.30 o 
   3   5   7       26.50       23.20      2.30 o 
   4   5   7       64.09       63.95      3.48 o 
   5   5   7      129.90      136.14      4.30 o 
   6   5   7       98.25      105.48      5.55 o 
   7   5   7      206.44      178.55      5.93 o 
   8   5   7       14.01       11.62      2.55 o 
   9   5   7       20.01       20.55      3.46 o 
  10   5   7      217.56      228.64      8.58 o 
 -11   6   7      268.46      288.55     13.76 o 
 -10   6   7      501.68      499.43     13.99 o 
  -9   6   7       47.14       45.79      4.86 o 
  -8   6   7      442.33      451.74     12.32 o 
  -7   6   7        1.48        3.45      1.79 o 
  -6   6   7       11.50       11.43      2.35 o 
  -5   6   7        2.73        1.34      1.90 o 
  -4   6   7      100.81       96.79      3.79 o 
  -3   6   7       15.55       18.04      2.02 o 
  -2   6   7        3.25        4.53      1.29 o 
  -1   6   7       99.54      112.83      3.61 o 
   0   6   7      723.54      764.03     12.71 o 
   1   6   7       84.59       91.01      3.64 o 
   2   6   7        0.25        0.89      1.31 o 
   3   6   7      513.05      467.99      8.01 o 
   4   6   7      524.91      513.71      8.79 o 
   5   6   7        5.70        3.36      1.61 o 
   6   6   7      137.74      132.49      6.18 o 
   7   6   7        6.09        7.30      2.19 o 
   8   6   7        4.65        3.76      2.19 o 
   9   6   7       89.09      117.02      6.70 o 
  10   6   7        0.82        4.86      2.83 o 
 -11   7   7        8.77        0.09      5.01 o 
 -10   7   7      518.47      534.49     14.61 o 
  -9   7   7      869.67      882.33     19.72 o 
  -8   7   7        2.49       -2.00      2.56 o 
  -7   7   7        1.70        0.06      1.95 o 
  -6   7   7       46.92       49.81      3.66 o 
  -5   7   7       36.39       37.78      3.01 o 
  -4   7   7     1004.24      953.16     14.37 o 
  -3   7   7       24.90       28.02      2.39 o 
  -2   7   7       12.30       10.23      1.63 o 
  -1   7   7      406.25      367.69      6.37 o 
   0   7   7      263.06      296.02      5.93 o 
   1   7   7     1662.50     1649.44     20.41 o 
   2   7   7        3.45        4.12      1.50 o 
   3   7   7       99.70       96.27      3.82 o 
   4   7   7       97.44      101.34      5.15 o 
   5   7   7       44.64       52.44      3.55 o 
   6   7   7      284.39      274.92      8.17 o 
   7   7   7      219.96      206.54      6.50 o 
   8   7   7        6.68        9.53      2.52 o 
   9   7   7      180.50      191.80      7.75 o 
  10   7   7       18.79       13.90      3.48 o 
 -11   8   7      104.27      114.94     10.07 o 
 -10   8   7       88.22       97.91      8.03 o 
  -9   8   7       54.92       60.36      5.91 o 
  -8   8   7        1.07        0.42      2.93 o 
  -7   8   7       79.09       81.50      7.80 o 
  -6   8   7        9.06        9.98      2.40 o 
  -5   8   7       22.25       18.79      2.32 o 
  -4   8   7     1120.06     1190.05     17.28 o 
  -3   8   7      207.93      187.74      5.04 o 
  -2   8   7      228.64      207.14      4.64 o 
  -1   8   7      184.06      192.35      4.45 o 
   0   8   7       34.31       52.53      2.82 o 
   1   8   7       10.42        7.70      1.55 o 
   2   8   7       24.94       23.98      2.15 o 
   3   8   7      176.45      167.07      5.36 o 
   4   8   7       45.50       48.20      3.24 o 
   5   8   7       36.10       31.46      2.64 o 
   6   8   7      945.88      920.90     17.55 o 
   7   8   7       31.09       32.55      3.19 o 
   8   8   7       12.94        9.01      2.44 o 
   9   8   7       29.35       31.91      3.61 o 
  10   8   7      239.68      291.36      9.90 o 
 -11   9   7        8.87       10.49      5.41 o 
 -10   9   7        0.96       -4.46      3.39 o 
  -9   9   7      162.94      175.76     10.73 o 
  -8   9   7       25.68       29.79      4.24 o 
  -7   9   7        4.59        5.73      2.97 o 
  -6   9   7      312.57      327.06      8.28 o 
  -5   9   7       20.76       21.89      2.44 o 
  -4   9   7       48.48       47.19      3.47 o 
  -3   9   7       31.56       23.22      2.53 o 
  -2   9   7     1086.40     1082.82     19.13 o 
  -1   9   7       13.50       10.61      2.01 o 
   0   9   7      312.25      296.90      6.58 o 
   1   9   7      416.93      414.54      7.34 o 
   2   9   7      111.33      114.43      3.80 o 
   3   9   7      282.17      287.66      6.13 o 
   4   9   7      465.94      460.89      8.38 o 
   5   9   7      702.37      698.19     12.62 o 
   6   9   7      566.42      518.67     12.37 o 
   7   9   7       13.48        9.05      2.91 o 
   8   9   7       33.60       27.98      3.35 o 
   9   9   7      140.25      156.61      7.89 o 
 -10  10   7        3.29        4.46      4.37 o 
  -9  10   7       34.76       34.42      6.14 o 
  -8  10   7       17.22       16.31      4.95 o 
  -7  10   7       41.09       46.17      4.65 o 
  -6  10   7       89.47       89.75      5.86 o 
  -5  10   7        4.57        1.69      2.29 o 
  -4  10   7      277.92      282.78     10.04 o 
  -3  10   7        0.62       -1.66      1.53 o 
  -2  10   7      215.88      205.60      5.41 o 
  -1  10   7      132.13      125.33      3.82 o 
   0  10   7       29.81       37.38      3.02 o 
   1  10   7       48.22       50.68      2.85 o 
   2  10   7      260.16      241.19     10.65 o 
   3  10   7      163.51      162.61      5.75 o 
   4  10   7      359.48      357.30     10.52 o 
   5  10   7       23.62       23.99      2.90 o 
   6  10   7      457.63      428.05     10.82 o 
   7  10   7       28.76       25.96      3.14 o 
   8  10   7        0.47        1.25      2.26 o 
   9  10   7      222.15      237.86      7.95 o 
 -10  11   7       18.59       15.01     11.62 o 
  -9  11   7       32.16       31.58      6.85 o 
  -8  11   7      314.33      324.46     13.75 o 
  -7  11   7      132.96      136.33     18.07 o 
  -6  11   7       30.26       35.14      4.54 o 
  -5  11   7        0.91       -1.89      2.00 o 
  -4  11   7        0.64       -1.25      1.99 o 
  -3  11   7        1.27        2.70      1.99 o 
  -2  11   7      344.96      355.02      8.70 o 
  -1  11   7        4.87        2.86      1.65 o 
   0  11   7       77.94       74.80      3.68 o 
   1  11   7        0.02       -0.35      1.41 o 
   2  11   7      298.48      295.21      6.26 o 
   3  11   7      254.78      268.07      7.27 o 
   4  11   7      271.92      256.63      6.08 o 
   5  11   7      241.41      235.99      7.49 o 
   6  11   7        0.00       -0.14      1.91 o 
   7  11   7        2.61        1.24      2.20 o 
   8  11   7       71.56       64.60      8.73 o 
   9  11   7      108.53      116.92      6.25 o 
 -10  12   7       76.82       68.75     13.00 o 
  -9  12   7        8.55        8.47      8.33 o 
  -8  12   7       89.86       93.15     11.71 o 
  -7  12   7        3.87        3.70      3.89 o 
  -6  12   7        2.23        1.62      3.01 o 
  -5  12   7      232.97      218.25      8.01 o 
  -4  12   7       47.34       51.58      4.00 o 
  -3  12   7      204.61      225.75      6.97 o 
  -2  12   7       21.47       28.68      4.42 o 
  -1  12   7       42.37       40.83      3.08 o 
   0  12   7      420.71      430.59     13.76 o 
   1  12   7      201.15      210.85      5.93 o 
   2  12   7       15.33       14.62      2.33 o 
   3  12   7      815.13      800.76     13.77 o 
   4  12   7      948.02      890.54     14.99 o 
   5  12   7       51.61       54.70      4.39 o 
   6  12   7      159.85      149.44      7.89 o 
   7  12   7      179.98      193.26      7.34 o 
   8  12   7        0.07       -0.23      2.31 o 
  -9  13   7        3.10       12.37      4.84 o 
  -8  13   7       14.77       10.73      4.94 o 
  -7  13   7       14.47       20.05      6.43 o 
  -6  13   7        8.26       12.53      3.63 o 
  -5  13   7      270.21      269.44     10.67 o 
  -4  13   7       45.35       59.50      4.37 o 
  -3  13   7       56.01       59.17      6.29 o 
  -2  13   7      190.19      192.69      7.55 o 
  -1  13   7      255.85      265.74      6.74 o 
   0  13   7      388.54      411.67      8.70 o 
   1  13   7      417.57      407.95      8.77 o 
   2  13   7       58.70       56.01      3.70 o 
   3  13   7      136.02      123.11      5.12 o 
   4  13   7       24.37       27.95      3.40 o 
   5  13   7      182.96      185.27      7.35 o 
   6  13   7       29.90       43.51      4.25 o 
   7  13   7      135.74      145.30      6.97 o 
   8  13   7       31.22       33.55      4.82 o 
  -9  14   7      206.85      182.83     25.77 o 
  -8  14   7        1.59        2.75      4.43 o 
  -7  14   7       16.31       12.62      4.60 o 
  -6  14   7      573.38      583.34     15.33 o 
  -5  14   7       10.05        7.17      2.81 o 
  -4  14   7      343.68      347.26      9.25 o 
  -3  14   7        2.05        4.49      3.63 o 
  -2  14   7       97.49       96.10      5.25 o 
  -1  14   7       43.03       45.04      3.92 o 
   0  14   7      188.69      183.29      7.30 o 
   1  14   7        1.92        2.58      1.97 o 
   2  14   7     1841.51     1781.23     27.61 o 
   3  14   7      284.50      266.84      8.22 o 
   4  14   7       14.44       18.61      3.11 o 
   5  14   7       31.33       32.99      4.61 o 
   6  14   7      101.93      114.09      6.55 o 
   7  14   7        0.31        3.84      3.19 o 
  -8  15   7       61.41       68.22      8.42 o 
  -7  15   7        0.29        2.99      4.24 o 
  -6  15   7      190.41      192.35      8.78 o 
  -5  15   7      724.16      711.84     17.20 o 
  -4  15   7       64.83       68.90      4.91 o 
  -3  15   7      688.19      699.57     14.39 o 
  -2  15   7       27.41       28.51      3.48 o 
  -1  15   7      595.60      595.17     11.38 o 
   0  15   7      107.57      115.57      5.48 o 
   1  15   7      115.27      119.09      6.18 o 
   2  15   7      141.85      156.00      6.62 o 
   3  15   7        1.08       -0.40      2.25 o 
   4  15   7       41.72       68.42      6.05 o 
   5  15   7        5.99        8.03      5.01 o 
   6  15   7       62.68       80.32      6.93 o 
   7  15   7        6.42        3.55      3.36 o 
  -8  16   7      114.48      135.28     15.46 o 
  -7  16   7        2.57       11.01      6.60 o 
  -6  16   7      672.82      658.31     36.73 o 
  -5  16   7        3.22        0.18      4.00 o 
  -4  16   7        0.18       -4.13      2.76 o 
  -3  16   7       88.51       74.30      6.08 o 
  -2  16   7      114.31      121.93      7.49 o 
  -1  16   7      259.96      260.68      8.44 o 
   0  16   7      241.64      235.54      8.03 o 
   1  16   7       20.44       16.90      3.20 o 
   2  16   7       95.32      106.01      6.00 o 
   3  16   7      334.04      328.19     10.51 o 
   4  16   7        3.63       -0.20      3.02 o 
   5  16   7       42.03       42.43      5.40 o 
   6  16   7       15.81       28.60      4.85 o 
  -7  17   7      195.42      228.77     18.10 o 
  -6  17   7       70.06       71.08      8.20 o 
  -5  17   7       36.54       60.91      7.73 o 
  -4  17   7      154.71      160.18      8.20 o 
  -3  17   7      169.49      170.28      9.82 o 
  -2  17   7       15.72       17.34      3.88 o 
  -1  17   7       21.92       19.07      4.12 o 
   0  17   7      125.92      131.52      6.86 o 
   1  17   7        2.56        2.16      2.60 o 
   2  17   7        3.51        0.96      2.50 o 
   3  17   7        9.38        2.66      3.26 o 
   4  17   7       40.28       25.15      4.57 o 
   5  17   7       52.58       68.15      6.51 o 
  -6  18   7        1.04        7.68      5.26 o 
  -5  18   7       28.30       25.07      6.18 o 
  -4  18   7        8.28        8.70      3.60 o 
  -3  18   7       57.50       56.77      5.83 o 
  -2  18   7       14.11       17.07      4.03 o 
  -1  18   7      362.81      386.83     15.06 o 
   0  18   7       62.53       63.36      5.11 o 
   1  18   7      118.23      125.37      7.69 o 
   2  18   7       35.38       46.35      4.60 o 
   3  18   7        6.53        6.35      4.67 o 
   4  18   7        1.75        2.44      5.69 o 
   5  18   7       58.78       59.47      6.43 o 
  -5  19   7       82.85      110.19     10.11 o 
  -4  19   7       87.21      119.73     10.42 o 
  -3  19   7       60.83       66.10      6.45 o 
  -2  19   7       11.19        7.08      3.51 o 
  -1  19   7       34.16       39.92      6.53 o 
   0  19   7        0.08        1.80      2.94 o 
   1  19   7       60.66       74.23      7.98 o 
   2  19   7      126.49      120.33      7.01 o 
   3  19   7       86.35       92.69      7.97 o 
  -3  20   7       34.44       45.11      5.68 o 
  -2  20   7       59.98       57.55      6.21 o 
  -1  20   7       17.98       22.39      4.69 o 
   0  20   7       60.60       71.44      6.58 o 
   1  20   7       11.25       18.53      4.91 o 
   2  20   7       18.44       16.66      4.64 o 
 -10   0   8        0.06       -3.13      5.60 o 
  -8   0   8       92.34       87.76      7.14 o 
  -6   0   8       54.74       50.08      5.23 o 
  -4   0   8     1751.02     1772.91     42.23 o 
  -2   0   8     1655.29     1718.08     36.95 o 
   0   0   8        3.54        8.85      4.34 o 
   2   0   8     2827.50     2723.37     56.90 o 
   4   0   8     1600.77     1584.37     28.93 o 
   6   0   8     1524.30     1481.63     40.75 o 
   8   0   8      454.49      403.70     15.40 o 
  10   0   8        0.23        0.62      3.72 o 
 -11   1   8        1.01       -2.67      4.71 o 
 -10   1   8       36.93       32.74      6.15 o 
  -9   1   8        0.23       -3.99      2.66 o 
  -8   1   8      166.99      156.22      7.12 o 
  -7   1   8       43.17       51.76      4.77 o 
  -6   1   8      512.93      485.55     26.21 o 
  -5   1   8        0.20       -2.24      2.15 o 
  -4   1   8     1422.61     1414.11     22.40 o 
  -3   1   8      491.71      496.27     10.30 o 
  -2   1   8      737.70      753.86     13.64 o 
  -1   1   8      235.48      250.95      5.24 o 
   0   1   8        3.64        0.13      1.58 o 
   1   1   8       82.98       81.62      3.55 o 
   2   1   8      404.27      414.27      7.37 o 
   3   1   8       11.77        5.38      1.53 o 
   4   1   8      105.86      105.53      4.72 o 
   5   1   8      431.93      418.26      8.03 o 
   6   1   8      924.44      919.98     17.06 o 
   7   1   8       13.38       14.52      2.60 o 
   8   1   8       64.02       67.04      5.48 o 
   9   1   8       22.78       30.58      3.93 o 
  10   1   8       13.72       18.99      3.69 o 
 -11   2   8        1.19       -6.49      4.62 o 
 -10   2   8      102.81      100.78     15.35 o 
  -9   2   8        8.95        8.62      3.35 o 
  -8   2   8        1.19        6.48      2.39 o 
  -7   2   8        2.03        2.58      2.11 o 
  -6   2   8       40.56       32.18      4.49 o 
  -5   2   8      737.88      748.50     13.99 o 
  -4   2   8      303.36      332.72      8.70 o 
  -3   2   8     1162.46     1138.95     21.55 o 
  -2   2   8      300.33      297.66      7.43 o 
  -1   2   8       35.14       44.50      2.28 o 
   0   2   8      116.49      109.21      3.58 o 
   1   2   8      250.63      254.17      5.92 o 
   2   2   8        2.72        5.07      1.49 o 
   3   2   8      432.31      392.60      7.56 o 
   4   2   8        8.52        8.11      1.88 o 
   5   2   8      745.02      715.52     11.42 o 
   6   2   8      736.24      723.63     14.49 o 
   7   2   8       59.39       53.10      3.90 o 
   8   2   8        4.69        3.44      2.53 o 
   9   2   8       47.88       55.18      4.80 o 
  10   2   8      111.09      126.07      7.25 o 
 -11   3   8       45.98       42.68      7.87 o 
 -10   3   8       63.99       66.59      7.60 o 
  -9   3   8       31.59       37.49      4.62 o 
  -8   3   8       27.23       23.91      3.63 o 
  -7   3   8        9.85       10.49      2.47 o 
  -6   3   8        2.76        5.14      2.08 o 
  -5   3   8      440.53      438.16     19.38 o 
  -4   3   8      256.22      260.35      7.14 o 
  -3   3   8       35.06       30.64      2.97 o 
  -2   3   8        1.53       -0.10      1.28 o 
  -1   3   8       97.42       79.16      2.90 o 
   0   3   8        2.50        4.01      1.33 o 
   1   3   8        4.20        1.21      1.34 o 
   2   3   8      391.62      372.85      6.94 o 
   3   3   8        5.53        2.54      1.46 o 
   4   3   8        4.41        4.39      1.65 o 
   5   3   8      149.80      153.18      4.75 o 
   6   3   8        0.64       -0.53      1.60 o 
   7   3   8      103.94       97.43      5.08 o 
   8   3   8       20.75       18.22      3.24 o 
   9   3   8       25.65       31.04      3.95 o 
  10   3   8       53.88       57.59      5.24 o 
 -11   4   8       16.25       13.74      5.92 o 
 -10   4   8      170.17      156.30     14.62 o 
  -9   4   8       45.31       40.31      4.78 o 
  -8   4   8        2.53        3.73      2.30 o 
  -7   4   8       10.54       10.19      2.55 o 
  -6   4   8      165.29      147.66      5.65 o 
  -5   4   8      368.77      366.11     10.16 o 
  -4   4   8       12.75       10.12      2.34 o 
  -3   4   8       13.84        5.75      2.10 o 
  -2   4   8      191.47      190.43      5.25 o 
  -1   4   8       50.12       53.36      2.96 o 
   0   4   8       35.85       37.25      2.27 o 
   1   4   8       73.28       75.54      3.23 o 
   2   4   8      749.90      794.52     11.68 o 
   3   4   8       29.35       33.16      2.51 o 
   4   4   8      656.91      630.54     10.87 o 
   5   4   8       23.03       20.42      2.26 o 
   6   4   8       57.88       53.07      3.36 o 
   7   4   8      514.86      498.84     10.67 o 
   8   4   8       27.66       30.07      3.30 o 
   9   4   8        0.00        5.49      2.69 o 
  10   4   8       60.40       69.18      5.65 o 
 -11   5   8        0.01        4.00      4.98 o 
 -10   5   8      319.53      328.74     11.22 o 
  -9   5   8        9.95        9.27      3.45 o 
  -8   5   8       46.56       48.41      4.96 o 
  -7   5   8       42.94       51.45      3.96 o 
  -6   5   8      165.51      168.29      5.96 o 
  -5   5   8      468.17      468.61     10.32 o 
  -4   5   8       38.02       38.45      3.35 o 
  -3   5   8      563.68      562.35     11.30 o 
  -2   5   8       11.35        6.77      1.66 o 
  -1   5   8      343.41      335.89      6.98 o 
   0   5   8        7.36        6.99      1.60 o 
   1   5   8       22.87       32.65      2.32 o 
   2   5   8      445.22      456.26      8.18 o 
   3   5   8      797.70      791.14     11.93 o 
   4   5   8      396.59      419.24      7.96 o 
   5   5   8      478.35      454.39     13.26 o 
   6   5   8      589.24      587.70     11.56 o 
   7   5   8      330.15      318.55      8.69 o 
   8   5   8       60.68       62.11      4.43 o 
   9   5   8      115.83      121.33      8.02 o 
 -11   6   8      112.52      104.93      9.75 o 
 -10   6   8        0.47       -1.31      3.30 o 
  -9   6   8       49.15       40.52      4.81 o 
  -8   6   8       51.31       45.70      4.78 o 
  -7   6   8      295.56      294.94     17.11 o 
  -6   6   8       70.25       62.48      4.16 o 
  -5   6   8      205.79      209.46      6.52 o 
  -4   6   8        8.14       11.86      2.39 o 
  -3   6   8      247.44      270.64      8.65 o 
  -2   6   8       35.19       31.87      3.55 o 
  -1   6   8        0.04        0.03      1.46 o 
   0   6   8       48.73       41.51      2.86 o 
   1   6   8      962.49      925.51     13.58 o 
   2   6   8     1160.65     1158.50     15.68 o 
   3   6   8      315.66      318.46      7.31 o 
   4   6   8      708.92      680.48     11.00 o 
   5   6   8      104.06      100.14      5.78 o 
   6   6   8       28.56       25.30      3.02 o 
   7   6   8       22.64       24.21      3.09 o 
   8   6   8       34.12       33.19      3.65 o 
   9   6   8       42.96       53.09      6.49 o 
 -11   7   8      132.07      145.29     11.13 o 
 -10   7   8        0.38       -0.12      3.45 o 
  -9   7   8       88.19       79.05      6.28 o 
  -8   7   8        0.31       -3.85      2.57 o 
  -7   7   8        0.14        5.57      2.36 o 
  -6   7   8       79.74       80.28      4.70 o 
  -5   7   8        4.94        3.41      2.06 o 
  -4   7   8      566.81      572.91     11.65 o 
  -3   7   8       25.14       23.84      2.44 o 
  -2   7   8     1110.64     1103.08     16.33 o 
  -1   7   8      321.04      317.35      7.89 o 
   0   7   8      136.44      121.51      3.85 o 
   1   7   8      319.39      309.47      8.10 o 
   2   7   8       75.97       72.50      3.45 o 
   3   7   8       76.64       64.60      3.32 o 
   4   7   8      133.00      132.76      4.39 o 
   5   7   8      643.19      642.01     10.90 o 
   6   7   8        3.86       -1.09      2.03 o 
   7   7   8       59.55       55.17      4.95 o 
   8   7   8       20.32       14.01      2.86 o 
   9   7   8        9.40       11.13      3.25 o 
 -10   8   8       23.57       18.53      4.34 o 
  -9   8   8      618.03      614.27     15.83 o 
  -8   8   8       11.32       14.71      3.71 o 
  -7   8   8        7.44       12.66      3.34 o 
  -6   8   8      165.84      172.32      6.15 o 
  -5   8   8      606.94      581.14     13.03 o 
  -4   8   8        5.07        4.24      2.07 o 
  -3   8   8      343.60      315.54      6.97 o 
  -2   8   8        4.14        6.22      1.81 o 
  -1   8   8      690.56      650.77     11.14 o 
   0   8   8        0.57        1.11      1.42 o 
   1   8   8       61.57       59.22      4.08 o 
   2   8   8       18.99       16.89      2.08 o 
   3   8   8      350.49      334.16      6.91 o 
   4   8   8        9.43        6.27      2.41 o 
   5   8   8     1926.62     1844.93     24.58 o 
   6   8   8      254.13      243.02      7.13 o 
   7   8   8        0.39       -2.73      1.98 o 
   8   8   8       42.78       71.86      4.84 o 
   9   8   8       18.41       20.35      4.16 o 
 -10   9   8       68.18       79.28      8.54 o 
  -9   9   8       17.94       23.64      4.49 o 
  -8   9   8        0.01        3.14      3.12 o 
  -7   9   8       85.17       85.60      5.98 o 
  -6   9   8       95.40       94.74      5.15 o 
  -5   9   8       18.52       18.70      4.47 o 
  -4   9   8       61.19       67.67      4.25 o 
  -3   9   8       93.85       87.02      4.07 o 
  -2   9   8       29.84       27.81      2.58 o 
  -1   9   8      114.29      134.79      4.61 o 
   0   9   8       15.01       14.54      1.92 o 
   1   9   8        1.72       -0.70      1.43 o 
   2   9   8       67.99       69.91      3.78 o 
   3   9   8        0.20        0.49      1.50 o 
   4   9   8      317.02      323.82      7.79 o 
   5   9   8        4.94        2.32      2.08 o 
   6   9   8       45.69       42.23      4.14 o 
   7   9   8      117.89      119.53      5.92 o 
   8   9   8      234.88      283.44      9.99 o 
   9   9   8        4.02        3.45      2.64 o 
 -10  10   8      162.16      164.44     15.71 o 
  -9  10   8       19.16       22.25      5.99 o 
  -8  10   8       26.70       34.58      7.72 o 
  -7  10   8      551.27      544.20     17.94 o 
  -6  10   8      142.17      138.78      5.84 o 
  -5  10   8      225.09      211.40      8.42 o 
  -4  10   8      241.37      239.87      7.19 o 
  -3  10   8       78.78       91.62      4.63 o 
  -2  10   8      144.83      140.90      5.32 o 
  -1  10   8     2206.53     2227.03     33.66 o 
   0  10   8        6.52        2.07      1.37 o 
   1  10   8     1059.12     1097.94     18.18 o 
   2  10   8       41.56       36.98      2.66 o 
   3  10   8       15.81       12.43      2.26 o 
   4  10   8      193.59      197.39      5.49 o 
   5  10   8      211.16      197.38      7.55 o 
   6  10   8       83.08       74.83      6.00 o 
   7  10   8        4.56        3.98      3.33 o 
   8  10   8        0.06       -1.91      2.41 o 
 -10  11   8      412.23      414.63     16.77 o 
  -9  11   8      597.54      594.05     20.18 o 
  -8  11   8       63.03       60.14      8.16 o 
  -7  11   8      145.67      160.07      9.52 o 
  -6  11   8        6.45        3.59      3.16 o 
  -5  11   8        5.88        8.46      2.95 o 
  -4  11   8      349.96      361.53     10.87 o 
  -3  11   8      145.18      154.06      5.83 o 
  -2  11   8      221.52      204.13      6.72 o 
  -1  11   8      705.92      696.32     13.85 o 
   0  11   8      564.70      570.19      9.48 o 
   1  11   8      419.42      403.07      9.39 o 
   2  11   8        0.09       -1.72      1.34 o 
   3  11   8        7.43        7.53      2.42 o 
   4  11   8      114.17      118.76      4.62 o 
   5  11   8       29.45       36.74      3.83 o 
   6  11   8       18.64       25.15      3.56 o 
   7  11   8        0.04       -0.71      2.25 o 
   8  11   8       15.48        8.30      2.86 o 
  -9  12   8       13.51       12.18      5.17 o 
  -8  12   8      232.46      230.67     12.07 o 
  -7  12   8      100.96      101.11      8.68 o 
  -6  12   8      113.89      135.07      9.60 o 
  -5  12   8        3.12        0.99      2.56 o 
  -4  12   8       21.71       24.90      3.22 o 
  -3  12   8        8.17       14.94      3.27 o 
  -2  12   8      193.69      213.56      6.98 o 
  -1  12   8       87.72       99.51      5.26 o 
   0  12   8       13.11       14.42      2.39 o 
   1  12   8       11.72       10.23      2.30 o 
   2  12   8     1479.75     1444.55     21.54 o 
   3  12   8       13.88       14.03      2.55 o 
   4  12   8      312.76      333.74      9.17 o 
   5  12   8       15.04       22.54      3.34 o 
   6  12   8      106.42      101.00      9.07 o 
   7  12   8        8.05       13.40      3.87 o 
  -9  13   8       21.77       17.88      5.91 o 
  -8  13   8       57.52       46.88      6.87 o 
  -7  13   8      114.56      126.67     10.09 o 
  -6  13   8       98.23      103.29      8.71 o 
  -5  13   8        6.46        7.30      3.15 o 
  -4  13   8        1.30        2.77      2.46 o 
  -3  13   8       89.72       98.87      5.39 o 
  -2  13   8       52.58       59.60      4.38 o 
  -1  13   8      442.46      437.03     10.56 o 
   0  13   8      255.48      242.96      7.56 o 
   1  13   8       43.81       38.67      3.31 o 
   2  13   8       91.04       96.12      6.36 o 
   3  13   8      333.15      333.06      8.27 o 
   4  13   8      375.48      359.62      9.95 o 
   5  13   8       50.15       49.79      4.44 o 
   6  13   8        1.20        0.48      2.44 o 
   7  13   8       21.38       34.21      4.90 o 
  -8  14   8       85.76      102.13      9.43 o 
  -7  14   8       87.44       86.36      8.67 o 
  -6  14   8       95.73       81.51      7.75 o 
  -5  14   8       17.53       20.09      3.81 o 
  -4  14   8      435.03      443.25     11.00 o 
  -3  14   8       28.50       34.81      3.79 o 
  -2  14   8      632.65      635.82     13.59 o 
  -1  14   8      143.62      145.96      6.26 o 
   0  14   8        7.19        2.56      2.53 o 
   1  14   8       75.86       82.71      4.58 o 
   2  14   8      274.84      292.45      7.74 o 
   3  14   8        3.05        4.83      2.90 o 
   4  14   8        6.11        0.93      2.48 o 
   5  14   8       35.63       27.57      3.85 o 
   6  14   8       47.28       51.68      4.82 o 
  -7  15   8       10.32        6.35      4.51 o 
  -6  15   8        0.01       -0.72      3.85 o 
  -5  15   8       90.57      100.68      6.90 o 
  -4  15   8      986.28      999.88     24.26 o 
  -3  15   8      185.97      186.81      7.04 o 
  -2  15   8       70.64       70.81      4.92 o 
  -1  15   8      614.77      597.56     13.23 o 
   0  15   8       78.85       83.09      5.27 o 
   1  15   8       14.01       13.79      2.63 o 
   2  15   8       83.46       87.26      7.41 o 
   3  15   8       28.41       29.35      3.78 o 
   4  15   8      124.15      134.07      8.32 o 
   5  15   8       20.61       19.16      5.78 o 
   6  15   8       59.10       57.09      6.28 o 
  -7  16   8       14.77       13.08      7.64 o 
  -6  16   8      360.47      366.68     22.25 o 
  -5  16   8      131.93      127.44     14.37 o 
  -4  16   8       41.65       45.84      5.28 o 
  -3  16   8      122.58      132.77      9.42 o 
  -2  16   8      880.05      927.53     21.39 o 
  -1  16   8      349.27      361.37     13.51 o 
   0  16   8       70.24       77.65      6.33 o 
   1  16   8        9.95        7.00      2.88 o 
   2  16   8        7.06        4.61      2.73 o 
   3  16   8       21.16       12.94      3.81 o 
   4  16   8       22.91       23.08      5.99 o 
   5  16   8       15.64       14.77      4.23 o 
  -6  17   8        3.15        6.54      6.14 o 
  -5  17   8       99.14       79.00     11.74 o 
  -4  17   8      228.45      219.83     17.59 o 
  -3  17   8        6.29        9.60      3.66 o 
  -2  17   8       15.54       10.30      3.71 o 
  -1  17   8        0.31        2.98      3.23 o 
   0  17   8       57.32       72.60      6.29 o 
   1  17   8       39.97       35.62      4.88 o 
   2  17   8       96.15       83.21      5.68 o 
   3  17   8        2.90        0.77      3.27 o 
   4  17   8        1.31        3.69      3.42 o 
  -5  18   8       20.94       29.96      8.96 o 
  -4  18   8        9.43       12.23      3.94 o 
  -3  18   8       47.97       51.33      5.78 o 
  -2  18   8      106.16      114.28      7.83 o 
  -1  18   8       37.78       49.46      5.67 o 
   0  18   8        2.09        2.87      4.15 o 
   1  18   8       11.87        9.17      3.71 o 
   2  18   8       20.66       25.30      7.09 o 
   3  18   8       25.26       23.41      4.81 o 
  -3  19   8        6.50        5.68      5.45 o 
  -2  19   8        0.01       -3.22      3.10 o 
  -1  19   8      106.96      108.70      7.92 o 
   0  19   8       17.64       21.98      4.51 o 
   1  19   8        0.01        3.66      3.33 o 
 -11   0   9       49.75       48.48     10.61 o 
  -9   0   9       63.83       82.21     11.55 o 
  -7   0   9      190.00      198.92     13.79 o 
  -5   0   9      604.24      563.43     23.58 o 
  -3   0   9     8996.82     8621.35    161.50 o 
  -1   0   9      242.30      232.42     13.97 o 
   1   0   9      497.97      526.73     12.40 o 
   3   0   9      219.67      219.04      7.77 o 
   5   0   9        4.11        3.43      2.52 o 
   7   0   9     1017.56      964.31     26.74 o 
   9   0   9        4.00        5.47      4.04 o 
 -11   1   9      207.33      218.81     17.72 o 
 -10   1   9        9.53        4.10      4.83 o 
  -9   1   9       18.58       19.16      4.06 o 
  -8   1   9       47.15       62.56      4.66 o 
  -7   1   9        4.18        4.94      2.40 o 
  -6   1   9      238.56      238.50      7.39 o 
  -5   1   9      167.19      168.28      6.09 o 
  -4   1   9       50.47       47.16      3.78 o 
  -3   1   9     1400.78     1366.98     22.27 o 
  -2   1   9      259.46      253.71      8.31 o 
  -1   1   9       82.62       80.81      4.56 o 
   0   1   9       78.98       75.60      3.14 o 
   1   1   9       58.14       62.53      3.13 o 
   2   1   9      220.21      217.97      5.42 o 
   3   1   9      163.12      170.11      4.80 o 
   4   1   9      178.07      191.11      5.25 o 
   5   1   9      103.53      109.64      6.29 o 
   6   1   9      204.51      203.58      6.42 o 
   7   1   9      241.70      240.76      7.28 o 
   8   1   9       79.28       83.29      5.75 o 
   9   1   9       90.65       86.95      6.15 o 
 -11   2   9      150.87      145.00     11.33 o 
 -10   2   9       30.16       30.49      9.02 o 
  -9   2   9        1.81        1.61      3.06 o 
  -8   2   9       96.03       92.68      5.42 o 
  -7   2   9        3.69        5.57      2.44 o 
  -6   2   9      124.94      122.77      5.62 o 
  -5   2   9        0.93        1.00      1.99 o 
  -4   2   9      647.47      648.86     12.93 o 
  -3   2   9     1297.69     1251.65     20.76 o 
  -2   2   9       35.46       33.08      3.22 o 
  -1   2   9      675.07      665.61     23.44 o 
   0   2   9       30.49       26.07      2.45 o 
   1   2   9      307.70      300.68      6.89 o 
   2   2   9      155.12      173.34      4.72 o 
   3   2   9      195.77      204.70      5.28 o 
   4   2   9       14.04       14.06      2.11 o 
   5   2   9      571.28      575.49     10.21 o 
   6   2   9      115.16      107.75      6.33 o 
   7   2   9      118.54      111.10      5.88 o 
   8   2   9        0.35       -0.83      2.39 o 
   9   2   9       47.32       44.31      4.74 o 
 -11   3   9       75.88       96.87      9.67 o 
 -10   3   9       43.53       49.55      7.12 o 
  -9   3   9      194.55      209.56      8.93 o 
  -8   3   9       68.71       66.18      4.74 o 
  -7   3   9       95.40       95.53      5.38 o 
  -6   3   9      107.46      112.31      5.62 o 
  -5   3   9       95.12       83.47      4.80 o 
  -4   3   9      263.78      255.91      7.39 o 
  -3   3   9      495.91      507.46     10.96 o 
  -2   3   9      751.20      716.96     13.69 o 
  -1   3   9       19.99       17.92      2.57 o 
   0   3   9      261.93      296.20      7.50 o 
   1   3   9      195.58      176.66      5.21 o 
   2   3   9      573.50      578.76      9.59 o 
   3   3   9      220.15      219.49      5.53 o 
   4   3   9       93.69       87.73      4.08 o 
   5   3   9      255.71      268.69      6.51 o 
   6   3   9      174.74      184.15      6.27 o 
   7   3   9       38.83       38.49      3.65 o 
   8   3   9        1.81        5.04      2.70 o 
   9   3   9       33.68       31.57      4.22 o 
 -11   4   9       73.47       85.74      9.16 o 
 -10   4   9       67.90       73.55      8.17 o 
  -9   4   9        0.59        1.04      3.20 o 
  -8   4   9      465.97      478.15     11.34 o 
  -7   4   9      360.05      378.24      9.75 o 
  -6   4   9      189.66      184.34      6.46 o 
  -5   4   9        3.55        3.91      2.13 o 
  -4   4   9      406.33      399.51      9.51 o 
  -3   4   9      242.62      229.85      6.91 o 
  -2   4   9      416.06      382.84     10.54 o 
  -1   4   9      132.02      119.61      4.32 o 
   0   4   9       29.13       29.76      2.60 o 
   1   4   9        1.78        2.18      1.60 o 
   2   4   9      698.84      700.97     11.01 o 
   3   4   9      137.51      122.43      4.34 o 
   4   4   9      270.68      262.64      6.47 o 
   5   4   9      175.69      184.40      5.45 o 
   6   4   9      392.93      391.02      9.27 o 
   7   4   9      281.10      265.65      7.75 o 
   8   4   9       19.20       23.51      4.39 o 
   9   4   9       20.60       23.19      3.82 o 
 -10   5   9       12.34        7.76      3.94 o 
  -9   5   9       79.88       75.89      6.14 o 
  -8   5   9       11.42       15.56      4.29 o 
  -7   5   9       65.30       59.31      5.57 o 
  -6   5   9      581.80      591.50     12.58 o 
  -5   5   9       83.27       75.64      6.23 o 
  -4   5   9       53.70       54.56      4.35 o 
  -3   5   9        5.39        2.82      2.08 o 
  -2   5   9      214.57      190.65      6.46 o 
  -1   5   9       63.78       67.08      3.56 o 
   0   5   9     1260.03     1304.40     19.02 o 
   1   5   9      195.37      209.46      5.38 o 
   2   5   9      167.21      156.86      6.50 o 
   3   5   9      205.56      194.33      5.31 o 
   4   5   9        0.62       -0.28      1.63 o 
   5   5   9      276.46      287.18      6.84 o 
   6   5   9        0.54        1.70      2.07 o 
   7   5   9       16.35       17.92      2.93 o 
   8   5   9      297.29      316.99     10.96 o 
   9   5   9        7.19        7.00      3.51 o 
 -10   6   9       55.43       39.99      6.53 o 
  -9   6   9        5.08       -2.60      3.79 o 
  -8   6   9      108.70      101.44      6.78 o 
  -7   6   9        7.25        3.56      2.42 o 
  -6   6   9       94.42       96.84      5.31 o 
  -5   6   9       92.55       84.23      4.84 o 
  -4   6   9      239.00      246.33      8.48 o 
  -3   6   9       27.94       28.40      3.11 o 
  -2   6   9      136.70      136.01     13.43 o 
  -1   6   9      383.94      411.23      8.32 o 
   0   6   9      554.50      527.55     11.27 o 
   1   6   9        7.32        6.96      1.72 o 
   2   6   9       58.99       52.12      3.08 o 
   3   6   9      109.10      132.04      4.58 o 
   4   6   9      343.49      340.74      7.38 o 
   5   6   9        0.91        0.14      1.94 o 
   6   6   9       51.71       45.27      3.82 o 
   7   6   9       13.90       16.55      2.94 o 
   8   6   9       18.89       21.40      3.30 o 
 -10   7   9        0.25        6.63      3.80 o 
  -9   7   9        1.08        4.83      3.40 o 
  -8   7   9      254.54      264.68      9.81 o 
  -7   7   9       94.82       90.55      5.43 o 
  -6   7   9        3.33        5.72      2.38 o 
  -5   7   9        0.86        0.26      2.11 o 
  -4   7   9      779.78      730.91     14.26 o 
  -3   7   9      172.14      174.12      8.34 o 
  -2   7   9       21.73       23.89      3.68 o 
  -1   7   9      171.21      170.13      5.19 o 
   0   7   9      122.32      117.50      4.54 o 
   1   7   9      156.86      156.78      4.56 o 
   2   7   9        1.57        1.88      1.57 o 
   3   7   9        4.05        3.49      1.98 o 
   4   7   9       17.35       17.00      2.32 o 
   5   7   9      572.70      536.72     11.00 o 
   6   7   9      165.76      178.11      6.34 o 
   7   7   9       50.08       52.77      4.19 o 
   8   7   9       28.43       28.53      3.51 o 
 -10   8   9      696.64      703.79     18.22 o 
  -9   8   9       50.80       52.26      5.61 o 
  -8   8   9       57.74       62.68      8.04 o 
  -7   8   9       92.16       88.42      5.38 o 
  -6   8   9       65.35       60.91      4.50 o 
  -5   8   9      338.41      336.14      8.87 o 
  -4   8   9       94.52       81.61      4.75 o 
  -3   8   9       23.67       18.61      2.76 o 
  -2   8   9      441.88      443.90     10.18 o 
  -1   8   9        0.00        0.27      1.24 o 
   0   8   9     1237.42     1213.97     18.22 o 
   1   8   9       33.10       34.82      2.96 o 
   2   8   9       89.26       85.79      4.36 o 
   3   8   9      351.37      371.60      7.65 o 
   4   8   9       71.90       81.94      4.14 o 
   5   8   9      154.46      151.01      5.88 o 
   6   8   9        0.03       -0.39      2.17 o 
   7   8   9        8.66       13.95      2.94 o 
   8   8   9       84.04       83.38      5.37 o 
  -9   9   9       47.61       38.09      6.36 o 
  -8   9   9        0.77        1.16      5.10 o 
  -7   9   9      120.74      105.02     11.27 o 
  -6   9   9       63.15       57.20      7.74 o 
  -5   9   9      205.39      196.75      6.80 o 
  -4   9   9       50.38       55.67      4.12 o 
  -3   9   9      143.11      143.83      6.13 o 
  -2   9   9      103.59       99.54      4.40 o 
  -1   9   9      508.58      497.99      9.71 o 
   0   9   9        0.01        2.58      1.79 o 
   1   9   9        3.34        0.34      1.71 o 
   2   9   9      442.89      458.80      9.10 o 
   3   9   9      149.00      150.68      5.36 o 
   4   9   9      329.96      312.83      9.09 o 
   5   9   9      234.25      247.02      7.34 o 
   6   9   9      167.00      160.25      6.38 o 
   7   9   9      211.93      240.59      7.68 o 
   8   9   9       90.73      108.77      6.12 o 
  -9  10   9       64.38       68.79      8.08 o 
  -8  10   9       93.57       97.85     14.73 o 
  -7  10   9      120.38      122.01      9.42 o 
  -6  10   9      121.50      127.62      7.40 o 
  -5  10   9       12.84       13.18      3.34 o 
  -4  10   9      109.30      111.41      5.37 o 
  -3  10   9        2.20        3.78      2.18 o 
  -2  10   9      499.30      513.27     11.24 o 
  -1  10   9      215.63      214.68      8.88 o 
   0  10   9        4.34        4.50      1.91 o 
   1  10   9        3.66        2.52      1.83 o 
   2  10   9       71.32       76.47      3.82 o 
   3  10   9       32.75       30.33      3.04 o 
   4  10   9      176.58      170.91      6.32 o 
   5  10   9       64.09       82.79      4.87 o 
   6  10   9       79.69       66.28      4.56 o 
   7  10   9      267.67      325.72      9.08 o 
  -9  11   9        7.20       15.48      5.41 o 
  -8  11   9       67.47       75.04      8.15 o 
  -7  11   9       18.68       14.17      4.73 o 
  -6  11   9        2.09        5.40      3.18 o 
  -5  11   9      187.54      200.69      8.37 o 
  -4  11   9        9.06        5.47      3.00 o 
  -3  11   9        1.02        2.43      2.70 o 
  -2  11   9       27.73       33.06      3.49 o 
  -1  11   9       10.94       11.38      2.64 o 
   0  11   9       30.17       33.16      3.50 o 
   1  11   9        7.92        7.23      3.52 o 
   2  11   9        0.58        1.15      1.73 o 
   3  11   9       59.61       56.66      3.98 o 
   4  11   9      563.54      607.15     14.93 o 
   5  11   9        7.55        1.23      3.73 o 
   6  11   9       12.32       14.41      3.37 o 
   7  11   9        1.42        0.10      2.47 o 
  -8  12   9        2.11        7.76      4.68 o 
  -7  12   9      102.67      109.96      9.38 o 
  -6  12   9      115.15      122.21      9.56 o 
  -5  12   9       25.87       26.81      4.13 o 
  -4  12   9       40.24       44.53      6.67 o 
  -3  12   9        3.53        1.36      2.68 o 
  -2  12   9       17.43       11.99      2.81 o 
  -1  12   9       48.62       50.34      4.09 o 
   0  12   9      176.54      173.87      8.13 o 
   1  12   9      233.07      243.45      7.83 o 
   2  12   9        2.67        5.47      2.20 o 
   3  12   9      187.16      186.82      6.33 o 
   4  12   9      273.13      274.50      8.83 o 
   5  12   9        4.48        2.36      2.69 o 
   6  12   9        0.00        2.78      3.94 o 
  -8  13   9       22.71       17.02      8.10 o 
  -7  13   9        0.19        2.78      4.30 o 
  -6  13   9        0.16        1.19      7.75 o 
  -5  13   9        6.66        6.23      3.36 o 
  -4  13   9      136.71      131.42      8.64 o 
  -3  13   9       42.16       54.36      6.09 o 
  -2  13   9       95.67       98.93      5.70 o 
  -1  13   9        5.49        6.75      2.56 o 
   0  13   9      130.05      133.69      6.17 o 
   1  13   9       33.49       36.28      3.80 o 
   2  13   9        8.02        6.98      2.62 o 
   3  13   9        9.56       12.87      2.68 o 
   4  13   9       85.93       98.58      6.01 o 
   5  13   9        0.24        1.28      2.63 o 
   6  13   9       88.02      105.18      7.85 o 
  -7  14   9      620.29      638.97     21.24 o 
  -6  14   9       39.89       44.26      6.51 o 
  -5  14   9       27.85       24.70      4.17 o 
  -4  14   9      824.62      825.74     19.49 o 
  -3  14   9        0.00        2.33      2.87 o 
  -2  14   9      149.28      164.39      6.87 o 
  -1  14   9      189.06      203.45      7.42 o 
   0  14   9        1.88        3.59      2.48 o 
   1  14   9       20.57       19.08      3.51 o 
   2  14   9      393.81      401.52     12.61 o 
   3  14   9       60.41       72.86      4.66 o 
   4  14   9       36.63       40.68      4.42 o 
   5  14   9       84.03       89.68      6.08 o 
  -6  15   9       73.73       86.86      8.62 o 
  -5  15   9       44.30       45.10      5.18 o 
  -4  15   9        8.74       11.03      3.60 o 
  -3  15   9      475.73      526.41     12.64 o 
  -2  15   9       20.30       27.38      3.68 o 
  -1  15   9       47.31       43.83      4.29 o 
   0  15   9      708.67      726.35     15.49 o 
   1  15   9      185.45      201.45      7.58 o 
   2  15   9       51.60       61.91      5.83 o 
   3  15   9       31.23       26.70      4.55 o 
   4  15   9        9.66        7.46      3.87 o 
   5  15   9       29.18       33.39      6.64 o 
  -6  16   9       12.86       10.99      4.68 o 
  -5  16   9       55.97       39.03      8.95 o 
  -4  16   9       25.05       23.87      5.31 o 
  -3  16   9        2.34        1.65      4.69 o 
  -2  16   9      349.88      348.45     12.09 o 
  -1  16   9      232.06      253.91     10.14 o 
   0  16   9      137.82      171.33      9.07 o 
   1  16   9       26.84       23.25      4.25 o 
   2  16   9       15.61       25.42      4.54 o 
   3  16   9      220.25      204.16     17.01 o 
   4  16   9        6.98        4.80      3.66 o 
  -4  17   9      236.76      236.21     22.00 o 
  -3  17   9        1.21        2.05      3.41 o 
  -2  17   9      243.49      238.48     10.20 o 
  -1  17   9      236.94      254.87     12.97 o 
   0  17   9       11.91        7.77      5.19 o 
   1  17   9       43.13       47.31      8.53 o 
   2  17   9       75.73       67.51      6.27 o 
  -2  18   9      123.92      141.07     11.59 o 
  -1  18   9       58.88       53.84      6.02 o 
   0  18   9        1.55        2.37      3.47 o 
   1  18   9       91.83       89.45      8.77 o 
 -10   0  10      206.19      185.44     17.76 o 
  -8   0  10     1000.33     1017.83     38.85 o 
  -6   0  10     1087.60      979.80     36.21 o 
  -4   0  10     3902.16     3681.79     74.33 o 
  -2   0  10       70.90       65.86      7.43 o 
   0   0  10      112.57      111.92     11.14 o 
   2   0  10      115.56       73.52     17.55 o 
   4   0  10      544.52      533.64     13.88 o 
   6   0  10     1175.34     1335.11     28.62 o 
   8   0  10       51.45       53.66      7.16 o 
 -10   1  10       93.52      101.23     14.54 o 
  -9   1  10      846.19      834.17     20.73 o 
  -8   1  10       48.76       52.43      4.57 o 
  -7   1  10      365.87      374.90     13.84 o 
  -6   1  10       55.93       50.15      4.21 o 
  -5   1  10        3.53        1.90      2.26 o 
  -4   1  10       55.54       57.71      5.07 o 
  -3   1  10      278.27      266.71      7.89 o 
  -2   1  10      475.10      458.35     10.66 o 
  -1   1  10       59.13       53.45      4.01 o 
   0   1  10       37.25       32.85      3.31 o 
   1   1  10       82.67       74.67      4.63 o 
   2   1  10      108.88       98.85      4.55 o 
   3   1  10       79.60       78.87      3.92 o 
   4   1  10       41.71       41.74      3.08 o 
   5   1  10      163.90      187.27      5.94 o 
   6   1  10      197.92      210.69      6.28 o 
   7   1  10       76.23       83.31      6.75 o 
   8   1  10        7.22        5.82      3.03 o 
 -10   2  10       11.61       18.21      5.93 o 
  -9   2  10        0.20        3.43      3.42 o 
  -8   2  10      251.04      246.90      8.22 o 
  -7   2  10       94.60      105.81      5.98 o 
  -6   2  10      112.87      104.07      5.63 o 
  -5   2  10      295.27      305.04      8.61 o 
  -4   2  10       69.37       71.10      4.63 o 
  -3   2  10      523.86      511.32     11.44 o 
  -2   2  10       10.27       11.56      2.98 o 
  -1   2  10       13.48       15.29      2.91 o 
   0   2  10       12.49        8.33      2.31 o 
   1   2  10      214.39      197.81      5.73 o 
   2   2  10       15.69        8.32      2.15 o 
   3   2  10      157.19      144.96      4.78 o 
   4   2  10      200.89      214.47      5.90 o 
   5   2  10       30.34       28.25      2.85 o 
   6   2  10      184.13      182.75      6.45 o 
   7   2  10        7.47        8.23      2.85 o 
   8   2  10        3.29        6.10      3.16 o 
 -10   3  10        0.01       -0.48      4.77 o 
  -9   3  10        0.51       -1.36      3.23 o 
  -8   3  10       39.15       36.42      3.97 o 
  -7   3  10      178.36      182.85      7.00 o 
  -6   3  10       30.95       30.57      3.65 o 
  -5   3  10      215.69      207.79     15.32 o 
  -4   3  10        0.48        0.17      2.08 o 
  -3   3  10      627.81      622.69     14.45 o 
  -2   3  10        3.39        3.51      2.12 o 
  -1   3  10       57.82       59.05      4.76 o 
   0   3  10        1.90        4.05      2.09 o 
   1   3  10       81.91       76.63      4.09 o 
   2   3  10      242.16      222.73      6.29 o 
   3   3  10      179.63      160.19      4.98 o 
   4   3  10       27.12       35.84      3.03 o 
   5   3  10      148.78      152.50      5.67 o 
   6   3  10      102.02       95.59      7.75 o 
   7   3  10       32.56       33.23      3.54 o 
   8   3  10       16.95       27.48      4.02 o 
 -10   4  10       18.38       18.58      5.96 o 
  -9   4  10        1.93        3.90      4.62 o 
  -8   4  10        0.95       -2.58      2.41 o 
  -7   4  10        3.59        2.53      2.62 o 
  -6   4  10        1.19        4.60      2.50 o 
  -5   4  10       74.11       64.61      5.99 o 
  -4   4  10      174.41      156.41      6.14 o 
  -3   4  10       24.28       24.14      4.41 o 
  -2   4  10        2.52        1.63      2.02 o 
  -1   4  10       53.44       46.21      4.34 o 
   0   4  10        0.96        1.18      2.35 o 
   1   4  10       43.20       32.97      3.37 o 
   2   4  10        8.48        3.43      1.62 o 
   3   4  10       97.06      103.73      4.40 o 
   4   4  10      376.13      354.75      7.74 o 
   5   4  10      301.66      302.86      8.22 o 
   6   4  10       18.69       16.19      4.01 o 
   7   4  10       56.61       43.44      3.97 o 
   8   4  10        4.77        1.62      2.83 o 
 -10   5  10       97.70       95.48      7.53 o 
  -9   5  10       28.49       18.20      4.39 o 
  -8   5  10       47.17       44.73      5.19 o 
  -7   5  10        0.04       -2.37      2.39 o 
  -6   5  10      154.85      158.43      7.18 o 
  -5   5  10       24.01       19.76      3.03 o 
  -4   5  10       10.94       10.72      2.60 o 
  -3   5  10       32.52       22.14      3.00 o 
  -2   5  10      220.18      223.50      7.07 o 
  -1   5  10        0.33       -0.76      1.97 o 
   0   5  10      550.75      543.26     14.83 o 
   1   5  10       26.19       26.30      3.00 o 
   2   5  10       41.28       40.42      3.30 o 
   3   5  10      252.92      234.36      6.04 o 
   4   5  10      268.99      252.77      6.49 o 
   5   5  10      282.55      283.79      7.65 o 
   6   5  10        3.47        4.56      2.40 o 
   7   5  10        3.52        3.09      2.47 o 
   8   5  10       82.53       78.24      5.99 o 
  -9   6  10       35.81       52.15      7.86 o 
  -8   6  10        9.74        2.78      3.29 o 
  -7   6  10       48.63       48.82      5.47 o 
  -6   6  10      252.85      258.19      8.08 o 
  -5   6  10        5.56        8.39      2.65 o 
  -4   6  10       27.15       32.18      3.48 o 
  -3   6  10       99.40       95.76      7.55 o 
  -2   6  10       77.67       81.21      4.89 o 
  -1   6  10      279.55      276.22      7.97 o 
   0   6  10       14.47       15.22      2.69 o 
   1   6  10       10.00        6.64      2.06 o 
   2   6  10        1.27        3.37      1.95 o 
   3   6  10        1.30       -1.82      1.64 o 
   4   6  10       58.53       58.46      3.68 o 
   5   6  10        1.37       -0.87      1.94 o 
   6   6  10      213.67      225.68      8.68 o 
   7   6  10      108.64      124.51      6.35 o 
  -9   7  10       83.60       87.75      7.09 o 
  -8   7  10      103.26      104.49      7.20 o 
  -7   7  10       80.49       80.01      5.39 o 
  -6   7  10       27.94       27.07      4.08 o 
  -5   7  10       19.77       18.61      3.07 o 
  -4   7  10      223.75      223.56      8.38 o 
  -3   7  10        2.09       -0.36      2.06 o 
  -2   7  10       27.04       28.12      3.24 o 
  -1   7  10        1.12        3.63      2.16 o 
   0   7  10       26.92       25.09      3.46 o 
   1   7  10       54.84       52.48      3.58 o 
   2   7  10      181.26      184.00      6.98 o 
   3   7  10       50.33       51.64      3.38 o 
   4   7  10       80.92       76.94      4.09 o 
   5   7  10       19.13       17.51      3.33 o 
   6   7  10        5.25        1.06      2.44 o 
   7   7  10       17.01       17.75      3.31 o 
  -9   8  10       31.67       46.68      7.11 o 
  -8   8  10       60.28       61.19      7.28 o 
  -7   8  10      111.66      105.29      6.46 o 
  -6   8  10       53.64       56.55      4.57 o 
  -5   8  10      297.62      281.86     14.11 o 
  -4   8  10       37.37       33.46      3.61 o 
  -3   8  10       70.08       69.88      4.67 o 
  -2   8  10      197.32      208.06      7.03 o 
  -1   8  10       34.95       39.51      3.71 o 
   0   8  10        0.19        2.34      1.83 o 
   1   8  10       32.33       30.13      2.99 o 
   2   8  10        8.57        4.74      2.05 o 
   3   8  10       72.20       65.47      3.85 o 
   4   8  10        3.23        0.52      1.86 o 
   5   8  10      484.64      507.68     11.22 o 
   6   8  10      122.41      116.87      6.05 o 
   7   8  10       31.62       33.73      6.41 o 
  -9   9  10        8.60        0.88      4.63 o 
  -8   9  10        4.62        9.51      5.81 o 
  -7   9  10      260.28      272.30     15.97 o 
  -6   9  10       12.62        7.33      2.86 o 
  -5   9  10       42.39       47.53      4.18 o 
  -4   9  10       60.98       60.02      4.52 o 
  -3   9  10       39.02       35.80      3.70 o 
  -2   9  10       10.93       13.72      2.72 o 
  -1   9  10      213.08      237.18      7.53 o 
   0   9  10       57.67       62.15      3.86 o 
   1   9  10      161.65      162.20      7.50 o 
   2   9  10      214.86      225.00      8.94 o 
   3   9  10      398.34      406.06      9.35 o 
   4   9  10      385.31      385.86      8.48 o 
   5   9  10       25.34       28.70      3.48 o 
   6   9  10        0.38        1.53      2.50 o 
   7   9  10       44.44       50.75      4.54 o 
  -8  10  10       45.70       49.44      7.16 o 
  -7  10  10       23.75       25.71      5.41 o 
  -6  10  10       89.34      101.12      7.09 o 
  -5  10  10        0.08       -2.22      2.66 o 
  -4  10  10       54.74       53.47      5.30 o 
  -3  10  10      641.53      621.59     15.94 o 
  -2  10  10       28.22       28.39      3.40 o 
  -1  10  10      163.52      149.12      6.18 o 
   0  10  10        0.02        2.73      2.17 o 
   1  10  10      115.13      115.94      5.34 o 
   2  10  10      187.96      181.06      7.68 o 
   3  10  10        0.11       -0.66      2.03 o 
   4  10  10      490.37      526.42     12.75 o 
   5  10  10      620.45      634.76     13.09 o 
   6  10  10        0.01        2.34      2.68 o 
  -8  11  10       33.25       35.81      6.60 o 
  -7  11  10        1.07        2.67      4.15 o 
  -6  11  10       10.26        7.20      3.45 o 
  -5  11  10      116.60      138.33      8.09 o 
  -4  11  10        5.55        2.89      3.10 o 
  -3  11  10      494.65      485.50     13.77 o 
  -2  11  10      132.99      127.91      7.56 o 
  -1  11  10      575.11      592.04     15.56 o 
   0  11  10       89.19      107.34      8.54 o 
   1  11  10       14.43       15.38      3.20 o 
   2  11  10      106.38      112.95      6.27 o 
   3  11  10      605.93      600.13     13.70 o 
   4  11  10      124.98      132.31      6.93 o 
   5  11  10       65.36       81.24      9.49 o 
   6  11  10        2.46        3.06      3.15 o 
  -7  12  10       39.39       47.55      7.01 o 
  -6  12  10       55.26       60.67      7.36 o 
  -5  12  10       65.90       71.47      6.24 o 
  -4  12  10      187.21      208.73      8.97 o 
  -3  12  10       40.59       44.50      5.02 o 
  -2  12  10        3.80       -0.92      2.79 o 
  -1  12  10       27.16       27.72      5.69 o 
   0  12  10       48.49       57.61      4.58 o 
   1  12  10      149.87      151.08      6.79 o 
   2  12  10      701.21      750.31     15.80 o 
   3  12  10        2.75        5.26      2.67 o 
   4  12  10      107.92      130.13      8.27 o 
   5  12  10        0.30       -1.35      2.69 o 
  -7  13  10        9.40       13.90      5.11 o 
  -6  13  10        2.82        1.70      5.36 o 
  -5  13  10      131.92      137.99      8.39 o 
  -4  13  10       31.80       45.90      6.50 o 
  -3  13  10      357.45      368.57     12.00 o 
  -2  13  10      449.11      475.20     13.89 o 
  -1  13  10        6.20        3.13      3.05 o 
   0  13  10       99.37      101.69      5.98 o 
   1  13  10      118.21      128.05      6.51 o 
   2  13  10       22.70       26.48      3.67 o 
   3  13  10      109.24      104.91      6.32 o 
   4  13  10       31.48       35.37      5.01 o 
   5  13  10        0.12        0.16      2.77 o 
  -6  14  10      367.16      372.74     27.21 o 
  -5  14  10        4.56        6.73      3.64 o 
  -4  14  10       35.62       33.89      4.73 o 
  -3  14  10        7.83        7.18      3.71 o 
  -2  14  10      123.79      130.49      7.98 o 
  -1  14  10      109.16      119.18      7.68 o 
   0  14  10       27.80       30.56      4.34 o 
   1  14  10       44.60       45.08      4.47 o 
   2  14  10       57.75       66.13      5.25 o 
   3  14  10       88.81       99.57      6.27 o 
   4  14  10        2.52        3.86      3.44 o 
  -5  15  10        0.42        3.16      3.50 o 
  -4  15  10      195.22      213.32     12.01 o 
  -3  15  10       39.71       34.55      4.76 o 
  -2  15  10       36.82       42.74      5.14 o 
  -1  15  10        6.18        6.89      3.45 o 
   0  15  10       15.44       13.54      3.24 o 
   1  15  10      287.32      292.98      9.44 o 
   2  15  10      378.04      401.62     11.31 o 
   3  15  10        6.16        6.90      4.65 o 
  -3  16  10       23.23       15.34      5.25 o 
  -2  16  10       86.81       66.89     20.91 o 
  -1  16  10       50.73       51.33      7.56 o 
   0  16  10       91.45      103.71      7.67 o 
   1  16  10        2.16        2.93      3.41 o 
  -9   0  11      110.92       93.10      8.89 o 
  -7   0  11      176.54      180.30     10.17 o 
  -5   0  11      597.32      596.72     18.84 o 
  -3   0  11       18.01       10.82      4.17 o 
  -1   0  11      123.39      106.97     17.41 o 
   1   0  11     1768.68     1652.02     38.56 o 
   3   0  11       70.23       80.73     16.89 o 
   5   0  11     1271.70     1365.33     28.11 o 
   7   0  11      196.57      219.18     11.97 o 
  -9   1  11       21.80       35.18      6.55 o 
  -8   1  11      227.64      223.29      9.57 o 
  -7   1  11      258.03      249.45      9.74 o 
  -6   1  11        2.32        1.98      3.00 o 
  -5   1  11        0.31       -1.02      2.32 o 
  -4   1  11      257.68      249.30      7.99 o 
  -3   1  11      566.06      553.06     12.70 o 
  -2   1  11       73.81       62.12      4.65 o 
  -1   1  11        3.53       -0.35      2.70 o 
   0   1  11      243.41      249.47      7.89 o 
   1   1  11        3.93        1.83      2.33 o 
   2   1  11        0.97        0.46      2.18 o 
   3   1  11       66.81       65.17      4.21 o 
   4   1  11       36.48       33.79      3.10 o 
   5   1  11       48.53       44.63      3.57 o 
   6   1  11       12.15       18.66      3.43 o 
   7   1  11      168.14      193.62      8.24 o 
  -9   2  11       44.05       39.67      5.45 o 
  -8   2  11        1.97        3.53      2.87 o 
  -7   2  11      163.31      155.74      7.18 o 
  -6   2  11      159.31      161.60      6.87 o 
  -5   2  11      179.97      159.66      6.55 o 
  -4   2  11       10.39        9.47      3.02 o 
  -3   2  11        9.43        6.23      2.64 o 
  -2   2  11      263.40      240.75      7.97 o 
  -1   2  11      123.47      114.04      6.26 o 
   0   2  11        3.56        5.69      4.20 o 
   1   2  11        0.09        2.28      2.20 o 
   2   2  11       38.22       37.08      3.77 o 
   3   2  11       21.48       23.75      2.94 o 
   4   2  11       24.91       28.82      2.93 o 
   5   2  11      282.60      280.42      7.31 o 
   6   2  11       12.27       12.10      2.95 o 
   7   2  11        9.57       11.79      3.36 o 
  -9   3  11      123.66      125.33      8.21 o 
  -8   3  11       16.80       14.24      3.73 o 
  -7   3  11       52.15       48.22      4.51 o 
  -6   3  11      114.55      104.25      5.95 o 
  -5   3  11        0.26        2.01      2.36 o 
  -4   3  11      102.16      100.16      5.71 o 
  -3   3  11      132.21      132.80      6.23 o 
  -2   3  11       65.15       67.03      5.42 o 
  -1   3  11        4.49        3.81      2.33 o 
   0   3  11       20.62       26.10      4.73 o 
   1   3  11      219.34      198.59      8.20 o 
   2   3  11      216.23      215.71      7.53 o 
   3   3  11       31.79       36.44      3.37 o 
   4   3  11       38.98       44.39      3.47 o 
   5   3  11       19.05       24.20      3.09 o 
   6   3  11        8.64        9.09      3.13 o 
   7   3  11        6.12        4.49      3.04 o 
  -9   4  11       49.51       57.43      7.26 o 
  -8   4  11        2.75        2.28      2.86 o 
  -7   4  11      155.75      155.01      6.98 o 
  -6   4  11       73.08       84.34      5.46 o 
  -5   4  11       13.11       14.47      3.08 o 
  -4   4  11       14.34       18.01      3.05 o 
  -3   4  11       16.73       13.88      2.90 o 
  -2   4  11      331.85      331.48      9.19 o 
  -1   4  11       33.87       28.12      4.13 o 
   0   4  11       18.44       11.13      3.65 o 
   1   4  11        2.70        2.68      2.43 o 
   2   4  11       14.42        7.11      3.00 o 
   3   4  11      174.54      177.90      6.17 o 
   4   4  11      391.84      418.96     11.34 o 
   5   4  11       16.06       14.28      2.92 o 
   6   4  11      132.57      147.03     12.62 o 
   7   4  11       20.41       19.22      3.82 o 
  -9   5  11        3.56        3.50      3.71 o 
  -8   5  11        8.36        4.16      4.67 o 
  -7   5  11       35.13       39.40      4.30 o 
  -6   5  11       29.55       28.26      3.73 o 
  -5   5  11       47.73       43.14      4.10 o 
  -4   5  11        1.41        0.78      2.51 o 
  -3   5  11        0.58        4.16      3.00 o 
  -2   5  11       49.88       42.89      3.91 o 
  -1   5  11       14.50       13.15      3.38 o 
   0   5  11       96.15       93.47      6.36 o 
   1   5  11      548.20      539.12     20.19 o 
   2   5  11      346.58      323.39      9.35 o 
   3   5  11       70.80       78.60      4.63 o 
   4   5  11      192.71      229.71      7.18 o 
   5   5  11      140.00      148.95      7.14 o 
   6   5  11       16.81       15.12      3.15 o 
  -8   6  11       78.07       76.89      6.53 o 
  -7   6  11        6.29        0.97      2.66 o 
  -6   6  11      306.24      290.04      9.03 o 
  -5   6  11      484.30      462.00     15.65 o 
  -4   6  11       65.58       61.11      7.30 o 
  -3   6  11      194.74      193.30      7.07 o 
  -2   6  11        9.57        6.80      2.70 o 
  -1   6  11       78.43       70.22      4.80 o 
   0   6  11       97.36       90.23      5.43 o 
   1   6  11       50.20       51.49      4.39 o 
   2   6  11        1.58        2.81      2.04 o 
   3   6  11       17.92       23.41      3.01 o 
   4   6  11      206.42      221.55      7.03 o 
   5   6  11      172.37      172.66      6.74 o 
   6   6  11      238.55      227.92      7.63 o 
  -8   7  11       19.14       17.77      4.37 o 
  -7   7  11       15.96       10.98      3.14 o 
  -6   7  11       59.17       54.42      4.65 o 
  -5   7  11      167.91      181.80      7.09 o 
  -4   7  11        0.50        0.82      2.32 o 
  -3   7  11       28.63       31.07      3.65 o 
  -2   7  11       36.58       36.16      3.80 o 
  -1   7  11      218.62      204.99      7.23 o 
   0   7  11       32.16       41.35      3.98 o 
   1   7  11      238.75      240.56      9.11 o 
   2   7  11       25.42       22.93      2.99 o 
   3   7  11        6.68        4.45      2.24 o 
   4   7  11       40.86       38.77      3.84 o 
   5   7  11       51.45       68.91      5.39 o 
   6   7  11       74.80       93.44      6.24 o 
  -8   8  11        0.17        4.14      3.57 o 
  -7   8  11       98.63      104.34      6.88 o 
  -6   8  11      210.91      193.69      8.47 o 
  -5   8  11       66.92       58.27      4.73 o 
  -4   8  11        5.55        7.23      2.64 o 
  -3   8  11      243.77      258.68     11.92 o 
  -2   8  11      381.24      373.43     11.18 o 
  -1   8  11        0.27       -1.34      2.21 o 
   0   8  11      146.17      150.61      7.88 o 
   1   8  11       77.20       77.95      5.19 o 
   2   8  11       53.05       62.46      6.94 o 
   3   8  11      230.93      240.71      7.35 o 
   4   8  11     1203.36     1201.96     19.92 o 
   5   8  11       13.68       16.15      3.56 o 
   6   8  11       64.40       57.86      4.69 o 
  -7   9  11       27.14       21.28      5.70 o 
  -6   9  11      126.20      122.73      8.04 o 
  -5   9  11        0.64        1.35      2.55 o 
  -4   9  11       11.27       18.20      3.21 o 
  -3   9  11       77.11       75.40      5.17 o 
  -2   9  11      480.02      481.18     11.71 o 
  -1   9  11       30.93       29.01      3.53 o 
   0   9  11      257.78      268.32      9.04 o 
   1   9  11        9.80        6.52      2.65 o 
   2   9  11        0.01        0.66      2.39 o 
   3   9  11       49.89       57.32      4.22 o 
   4   9  11      237.99      238.10      7.59 o 
   5   9  11        2.69       -0.38      2.68 o 
  -7  10  11        4.54        1.08      6.24 o 
  -6  10  11      133.43      147.83      8.79 o 
  -5  10  11        8.05        0.20      3.12 o 
  -4  10  11       34.57       34.50      4.81 o 
  -3  10  11       33.28       30.91      4.48 o 
  -2  10  11       88.75       97.70      7.05 o 
  -1  10  11       16.09       16.97      5.40 o 
   0  10  11       71.99       67.73      5.97 o 
   1  10  11       10.51       17.31      3.19 o 
   2  10  11      208.11      240.42      7.27 o 
   3  10  11       12.68       13.11      3.12 o 
   4  10  11       18.53       19.33      4.29 o 
   5  10  11       18.29       26.67      4.11 o 
  -6  11  11        9.10        8.24      3.81 o 
  -5  11  11        0.11        1.08      3.20 o 
  -4  11  11      206.51      209.88      9.31 o 
  -3  11  11        0.17        0.89      3.00 o 
  -2  11  11      307.15      313.25     11.15 o 
  -1  11  11       55.28       44.24      5.21 o 
   0  11  11      144.25      148.48      8.20 o 
   1  11  11       17.46       11.26      3.54 o 
   2  11  11       13.08       23.16      3.57 o 
   3  11  11       11.82       15.76      3.93 o 
   4  11  11       47.69       45.94      5.63 o 
  -6  12  11      111.92      108.79      9.64 o 
  -5  12  11      300.79      318.73     11.77 o 
  -4  12  11       48.90       56.27      5.81 o 
  -3  12  11        6.22        9.98      3.70 o 
  -2  12  11       43.43       43.93      7.31 o 
  -1  12  11       67.87       68.00      6.09 o 
   0  12  11       43.42       42.57      5.86 o 
   1  12  11      262.37      292.19     10.99 o 
   2  12  11        1.09        3.20      2.78 o 
   3  12  11      227.47      218.34      8.27 o 
  -5  13  11       73.08       82.37      6.93 o 
  -4  13  11       10.75       12.77      4.68 o 
  -3  13  11      246.37      246.72     10.25 o 
  -2  13  11      301.74      300.61     14.38 o 
  -1  13  11        3.92       -1.11      3.14 o 
   0  13  11       49.79       58.86     12.46 o 
   1  13  11      831.76      841.32     20.58 o 
   2  13  11       57.37       54.33      4.89 o 
   3  13  11       46.43       47.41      4.84 o 
  -4  14  11      338.07      362.20     12.78 o 
  -3  14  11      163.86      164.35      9.43 o 
  -2  14  11      302.35      335.46     12.09 o 
  -1  14  11        0.25        0.49      3.23 o 
   0  14  11       33.73       30.22      5.18 o 
   1  14  11        9.09       11.02      3.92 o 
  -8   0  12       98.90      108.38      9.52 o 
  -6   0  12       53.24       54.74      6.96 o 
  -4   0  12     2699.48     2487.98     54.96 o 
  -2   0  12       39.46       29.27      5.19 o 
   0   0  12       22.86       24.36      5.12 o 
   2   0  12       13.11        7.03      3.94 o 
   4   0  12       15.60       10.32      4.49 o 
  -8   1  12        3.07       11.86      3.49 o 
  -7   1  12      110.60      117.01      6.87 o 
  -6   1  12      238.58      219.02      8.05 o 
  -5   1  12       13.88       10.73      3.18 o 
  -4   1  12      471.77      381.26     10.69 o 
  -3   1  12       10.93       12.52      4.13 o 
  -2   1  12       50.66       55.24      4.56 o 
  -1   1  12       57.68       51.61      5.26 o 
   0   1  12      561.37      524.32     12.66 o 
   1   1  12      130.61      140.96      7.06 o 
   2   1  12      224.28      215.95      7.88 o 
   3   1  12       41.62       45.49      4.45 o 
   4   1  12       83.97       94.21      6.14 o 
   5   1  12        3.40        5.32      3.04 o 
  -8   2  12       18.55       14.30      4.19 o 
  -7   2  12      154.30      158.58      9.04 o 
  -6   2  12       19.14       19.67      3.55 o 
  -5   2  12      399.65      359.21     10.37 o 
  -4   2  12      831.05      743.26     15.87 o 
  -3   2  12      754.25      714.70     15.43 o 
  -2   2  12      129.90      126.17      7.61 o 
  -1   2  12        9.30       10.46      3.18 o 
   0   2  12      163.26      166.44      6.85 o 
   1   2  12        0.83       -0.52      2.36 o 
   2   2  12       75.73       83.17      5.64 o 
   3   2  12       25.05       23.74      3.64 o 
   4   2  12      317.24      347.83     10.39 o 
   5   2  12      640.77      703.84     14.22 o 
  -8   3  12        0.01        3.00      2.90 o 
  -7   3  12        1.34       -1.09      2.66 o 
  -6   3  12       11.64       16.35      3.46 o 
  -5   3  12      116.86      129.38      7.92 o 
  -4   3  12       14.02        7.61      3.41 o 
  -3   3  12      698.36      666.56     14.75 o 
  -2   3  12        3.99       -1.46      2.32 o 
  -1   3  12        4.95        8.35      2.71 o 
   0   3  12       13.89       19.41      3.32 o 
   1   3  12      442.34      397.63     10.79 o 
   2   3  12        0.39        3.21      2.72 o 
   3   3  12       12.26        7.35      2.86 o 
   4   3  12      126.72      112.90      8.86 o 
   5   3  12       13.60       10.98      2.96 o 
  -8   4  12       25.84       29.30      4.18 o 
  -7   4  12        0.23       -1.46      2.59 o 
  -6   4  12        2.60        0.01      2.58 o 
  -5   4  12       82.18       74.03      5.79 o 
  -4   4  12        0.00       -2.35      2.31 o 
  -3   4  12        0.36        2.09      3.00 o 
  -2   4  12        1.47       -0.32      2.37 o 
  -1   4  12       56.49       63.14      4.93 o 
   0   4  12        7.30        4.26      2.55 o 
   1   4  12       22.45       17.16      3.22 o 
   2   4  12      150.22      176.34      7.14 o 
   3   4  12        1.47        2.33      3.10 o 
   4   4  12        5.50        6.30      3.03 o 
   5   4  12       14.77       14.11      3.11 o 
  -7   5  12       88.61       86.24      5.96 o 
  -6   5  12       16.57       17.06      3.45 o 
  -5   5  12       35.55       31.65      4.32 o 
  -4   5  12        2.01       -0.23      2.47 o 
  -3   5  12       46.19       38.06      4.12 o 
  -2   5  12        1.46        3.24      2.88 o 
  -1   5  12      124.52      117.15      6.39 o 
   0   5  12       24.77       27.48      3.66 o 
   1   5  12       26.05       24.26      3.57 o 
   2   5  12       28.44       23.63      3.58 o 
   3   5  12      521.66      577.07     18.43 o 
   4   5  12      180.69      190.71      7.76 o 
   5   5  12        4.91        1.77      2.54 o 
  -7   6  12        0.92        1.83      2.90 o 
  -6   6  12        2.27        3.86      2.92 o 
  -5   6  12        0.88       -4.55      3.03 o 
  -4   6  12        4.35        5.16      2.63 o 
  -3   6  12       55.27       66.40      5.07 o 
  -2   6  12       16.22       20.51      3.43 o 
  -1   6  12        8.94       11.08      4.94 o 
   0   6  12       57.05       57.20      4.80 o 
   1   6  12      186.31      206.69      7.75 o 
   2   6  12       15.13       15.39      3.29 o 
   3   6  12      238.38      224.35      8.31 o 
   4   6  12      250.74      254.84      9.01 o 
   5   6  12       73.86      103.34      6.66 o 
  -7   7  12      257.33      256.36      9.02 o 
  -6   7  12        2.51        6.42      3.02 o 
  -5   7  12      114.74      127.18      7.08 o 
  -4   7  12        4.75        5.65      2.79 o 
  -3   7  12       11.15       15.30      3.22 o 
  -2   7  12       14.75       13.60      3.20 o 
  -1   7  12       45.79       39.63      4.21 o 
   0   7  12      105.98      119.98      7.54 o 
   1   7  12       27.21       28.24      3.81 o 
   2   7  12      290.19      281.71     14.16 o 
   3   7  12      100.96      105.72      6.53 o 
   4   7  12       75.77       84.67      6.04 o 
  -6   8  12        0.33       -0.88      3.25 o 
  -5   8  12       94.48       90.14      6.30 o 
  -4   8  12       11.76       10.26      3.09 o 
  -3   8  12      140.02      139.91      9.48 o 
  -2   8  12        1.02       -0.24      2.47 o 
  -1   8  12        5.58        3.50      2.59 o 
   0   8  12       15.89       14.92      3.22 o 
   1   8  12       99.57       85.86      8.90 o 
   2   8  12       41.84       40.45      4.73 o 
   3   8  12       15.50       13.13      3.32 o 
   4   8  12       70.21       85.42      5.64 o 
  -6   9  12       70.68       62.31      6.20 o 
  -5   9  12        1.61        2.46      4.81 o 
  -4   9  12        8.94        8.16      3.57 o 
  -3   9  12       21.51       21.37      3.64 o 
  -2   9  12      265.00      283.71      9.19 o 
  -1   9  12       45.63       31.19      3.84 o 
   0   9  12        0.00        0.32      2.44 o 
   1   9  12       13.05       13.38      6.45 o 
   2   9  12       23.99       37.69      4.35 o 
   3   9  12       30.51       32.09      4.25 o 
  -5  10  12      144.07      131.90     12.87 o 
  -4  10  12        3.61        6.95      3.65 o 
  -3  10  12      139.92      135.73      8.53 o 
  -2  10  12      217.70      250.88     12.19 o 
  -1  10  12       25.51       25.71      4.49 o 
   0  10  12       12.61       18.88      4.36 o 
   1  10  12      193.20      174.78      9.31 o 
   2  10  12       59.60       64.22      7.98 o 
   3  10  12       60.70       74.75      6.83 o 
  -4  11  12        6.57       10.86      3.85 o 
  -3  11  12        4.90        2.62      3.25 o 
  -2  11  12        0.79       -2.45      3.11 o 
  -1  11  12      200.58      197.12     13.75 o 
   0  11  12      216.85      226.32     10.07 o 
   1  11  12       13.91       17.39      8.18 o 
   2  11  12        0.00       -2.53      4.03 o 
  -3  12  12        4.97       -1.51      3.22 o 
  -2  12  12       44.71       42.38      5.49 o 
  -1  12  12       10.73        4.89      3.58 o 
   0  12  12        1.77        0.84      3.37 o 
  -5   0  13      513.21      435.88     17.08 o 
  -3   0  13      278.03      265.12     12.89 o 
  -1   0  13      131.29      134.85     18.15 o 
   1   0  13       19.40       25.62      5.35 o 
   3   0  13       31.66       31.38      6.02 o 
  -6   1  13       97.52       93.80      6.36 o 
  -5   1  13      463.04      412.35     11.72 o 
  -4   1  13      564.08      547.89     13.61 o 
  -3   1  13      119.83      117.15      6.86 o 
  -2   1  13       30.83       17.79      4.32 o 
  -1   1  13       61.26       56.99      5.04 o 
   0   1  13       20.06       17.41      5.00 o 
   1   1  13        8.60        3.68      2.86 o 
   2   1  13        0.34        3.58      2.83 o 
   3   1  13      190.42      203.98      8.50 o 
  -6   2  13       20.52       18.91      4.59 o 
  -5   2  13      133.46      127.72      7.30 o 
  -4   2  13       47.65       52.02      4.98 o 
  -3   2  13       25.07       15.58      4.22 o 
  -2   2  13        9.68        8.99      3.08 o 
  -1   2  13        0.53        1.17      2.55 o 
   0   2  13        5.16        2.51      2.71 o 
   1   2  13        0.94        6.77      2.81 o 
   2   2  13      112.44      129.12      7.23 o 
   3   2  13       94.66       98.36      6.52 o 
  -6   3  13       12.84       16.27      3.69 o 
  -5   3  13       88.72       75.27      5.72 o 
  -4   3  13      142.00      123.80      7.11 o 
  -3   3  13       22.14       19.78      3.60 o 
  -2   3  13        0.54       -0.84      2.68 o 
  -1   3  13       41.22       38.76      4.31 o 
   0   3  13        0.01        1.02      2.57 o 
   1   3  13        2.73        7.48      2.89 o 
   2   3  13       15.14       14.76      3.48 o 
   3   3  13      185.16      205.97      8.53 o 
  -6   4  13       14.25        8.20      4.95 o 
  -5   4  13        0.14       -0.49      3.10 o 
  -4   4  13       84.87       83.63      5.92 o 
  -3   4  13       14.14       10.52      3.38 o 
  -2   4  13       40.30       41.01      4.39 o 
  -1   4  13        0.18       -0.96      2.50 o 
   0   4  13        6.31        3.65      2.78 o 
   1   4  13       12.13       13.95      4.22 o 
   2   4  13       66.06       81.92      6.74 o 
   3   4  13        0.27        1.29      2.97 o 
  -5   5  13       90.38       89.70      7.95 o 
  -4   5  13        3.34        8.36      3.63 o 
  -3   5  13      254.37      258.88     10.27 o 
  -2   5  13       92.12      115.14      6.70 o 
  -1   5  13        0.04       -1.11      2.63 o 
   0   5  13        0.88        4.61      2.76 o 
   1   5  13       13.67        8.97      4.83 o 
   2   5  13       14.76       18.80      3.69 o 
   3   5  13       15.93       13.30      3.54 o 
  -5   6  13       43.69       34.54      4.32 o 
  -4   6  13       12.10       12.53      3.80 o 
  -3   6  13       13.01       15.50      3.41 o 
  -2   6  13       28.52       26.89      4.38 o 
  -1   6  13      275.26      292.68      9.67 o 
   0   6  13       23.22       34.19      4.25 o 
   1   6  13        0.10       -0.83      2.76 o 
   2   6  13       10.93        8.76      3.17 o 
  -4   7  13        6.88       11.69      3.36 o 
  -3   7  13        3.72        0.71      2.70 o 
  -2   7  13       67.73       68.64      5.61 o 
  -1   7  13      118.89      136.21      8.42 o 
   0   7  13        0.53        0.57      2.68 o 
   1   7  13       37.49       40.99      5.70 o 
   2   7  13       55.05       56.52      5.20 o 
  -4   8  13        2.38        6.01      3.92 o 
  -3   8  13      107.60      125.58      7.16 o 
  -2   8  13        1.81        1.64      2.73 o 
  -1   8  13        1.13        4.96      3.52 o 
   0   8  13       52.14       60.92      5.37 o 
   1   8  13      119.94      120.85      7.14 o 
  -2   9  13        8.89        8.76      3.76 o 
  -1   9  13       29.85       35.49      5.21 o 
   0   9  13       65.81       78.82      6.71 o 
  -2   0  14        3.16        4.07      4.22 o 
   0   0  14      177.16      195.80     14.58 o 
  -3   1  14       30.14       32.32      5.29 o 
  -2   1  14        3.64        2.13      3.29 o 
  -1   1  14       49.54       40.17      4.73 o 
   0   1  14      164.47      161.27      8.33 o 
  -3   2  14        0.03        2.60      2.94 o 
  -2   2  14       14.01        9.23      3.35 o 
  -1   2  14       52.29       56.26      5.34 o 
   0   2  14        6.33        6.78      3.29 o 
  -2   3  14        0.22       -3.08      2.67 o 
  -1   3  14       62.23       65.40      5.63 o 
                                                 
